# Supplementary material for: Pervasive antagonistic interactions among hybrid incompatibility loci
Source: PLoS Genet. 2017 Jun 12;13(6):e1006817. doi: 10.1371/journal.pgen.1006817 (PMC5484531; doi:10.1371/journal.pgen.1006817)
Supplement: S1 Table — Genotype: unique genotype ID (crossed LA accessions). Missing For: Phenotype for which data is missing. Reason: Brief description of reason why data is missing. Plants germinated: Number of individuals that germinated. (XLSX) [file pgen.1006817.s001.xlsx]

## Sheet: Sheet1
Genotype	Missing For	Reason	Plants germinated
LA3935xLA3975	seed	Insufficient reproductive individuals	3
LA3950xLA3931	seed	Insufficient reproductive individuals	3
LA3963xLA3935	pollen & seed	No available seed from crosses	0
LA3956xLA3931	pollen & seed	No available seed from crosses	0
LA3968xLA3943	pollen & seed	No available seed from crosses	0
LA3957xLA3943	pollen & seed	No available seed from crosses	0
LA3935xLA3943	pollen & seed	No available seed from crosses	0
LA3957xLA3977	pollen & seed	No available seed from crosses	0
LA3943xLA3977	pollen & seed	No available seed from crosses	0
LA3956xLA3957	pollen & seed	Overlapping introgressions	4
LA3975xLA3977	pollen & seed	Unable unambiguously to genotype	5
LA3964xLA3957	pollen & seed	All plants died before reproductive	6
