# Supplementary material for: Pervasive antagonistic interactions among hybrid incompatibility loci
Source: PLoS Genet. 2017 Jun 12;13(6):e1006817. doi: 10.1371/journal.pgen.1006817 (PMC5484531; doi:10.1371/journal.pgen.1006817)
Supplement: S3 Table — Genotype: unique genotype ID (crossed LA accessions). N: Number of replicates for this DIL. Observed: Mean phenotype observed in DIL. Expected: Mean value predicted from best fit null model (no epistasis). Epsilon: Maximum likelihood estimate for the epistasis parameter (best of additive or multiplicative epistatic models, need not be significant). Model: Alternative model chosen by BIC. Either additive epistasis ('a'), multiplicative epistasis ('p'), or a null model ('n', can be either additive or multiplicative). logL: Log-likelihood of the best epistatic model. P_value: Significance of a likelihood-ratio test (Chi-squared) for the epistatic vs null model. apm_eps: Estimate of the epsilon parameter if we include the 'minimum' model as an option. apm_Pval: Significance of epistasis (Log-likelihod ratio) if we include the 'minimum' model as an option. (XLSX) [file pgen.1006817.s003.xlsx]

## Sheet: Table S3
	Pollen Fertility										Seed Fertility
Genotype	N	observed	expected	epsilon	model	logL	p_value	apm_eps	apm_Pval		N	observed	expected	epsilon	model	logL	p_value	apm_eps	apm_Pval
LA3975xLA3968	4	0.962063	0.685233	0.276831	a	1.0879	0.0153145	0.209491	0.0132071		6	0.944348	0.952227	-0.0282498	n	-3.58535	0.86358	-0.0323918	0.844235
LA3975xLA3964	3	0.878948	0.780207	0.0365302	n	0.488543	0.837619	0.106075	0.413688		5	1.30376	1.10204	0.201716	n	-1.79354	0.346496	0.424421	0.0953534
LA3968xLA3964	6	0.897425	0.711418	0.208547	n	1.28959	0.21044	0.17533	0.0206902		6	1.11851	0.972021	0.146489	n	-2.10181	0.431858	0.320531	0.132872
LA3975xLA3957	4	0.94602	0.721949	0.241364	a	0.137874	0.14524	0.199244	0.12864		4	0.776481	0.810371	-0.0316408	n	-1.96439	0.875888	-0.0263466	0.895943
LA3968xLA3957	3	0.992899	0.628843	0.364057	a	0.365023	0.0314844	0.288566	0.0398847		5	0.971578	0.708524	0.267173	a	-0.679357	0.139027	0.301309	0.0506831
LA3975xLA3947	2	1.05271	0.726104	0.346873	a	0.60801	0.0957894	0.304439	0.0470579		5	0.728844	1.18656	-0.415657	p	0.502524	0.00365621	-0.197871	0.0503978
LA3968xLA3947	4	0.947017	0.662337	0.320455	a	1.26439	0.0317194	0.23405	0.0131859		3	1.01454	1.0484	-0.033867	n	-0.407388	0.876916	0.129181	0.470984
LA3964xLA3947	5	0.809945	0.729483	-0.000915519	n	0.430733	0.995279	0.0793474	0.46912		6	1.29743	1.20288	0.103297	n	-2.8927	0.523769	0.103297	0.52942
LA3957xLA3947	6	0.80322	0.674483	0.150854	n	0.400644	0.717785	0.0922979	0.426638		6	1.07879	0.91223	0.166561	n	-0.741313	0.224319	0.321353	0.144014
LA3956xLA3975	6	0.899877	0.688861	0.211016	a	2.52945	0.00890647	0.135068	0.00811498		6	0.67753	0.653248	-0.134944	n	1.23173	0.392309	0.07401	0.367006
LA3935xLA3975	2	0.994802	0.565951	0.428851	a	0.539668	0.0431199	0.346409	0.0306516		-	-	-	-	-	-	-	-	-
LA3950xLA3975	4	0.754169	0.569683	0.249763	p	1.35135	0.0444829	0.24913	0.0450951		5	0.823236	0.551318	0.239342	a	-0.525225	0.19133	0.303054	0.021647
LA3963xLA3975	4	0.5034	0.317328	0.490579	p	-1.57467	0.0634679	0.48577	0.0865624		5	0.76644	0.940627	-0.251277	p	-0.87781	0.145523	-0.028708	0.769695
LA3948xLA3975	5	0.793019	0.556019	0.259542	a	-0.75542	0.121451	0.198629	0.181922		6	1.19126	1.34424	-0.152988	n	-0.746264	0.36662	0.210324	0.0704972
LA3956xLA3968	5	0.725643	0.611584	0.114059	a	-1.71122	0.139	0.113784	0.133606		6	0.734193	0.564568	0.169625	n	-1.95568	0.223393	0.169303	0.224621
LA3935xLA3968	4	0.662774	0.5499	0.105524	n	1.08018	0.533887	0.030026	0.774143		5	0.651062	0.506316	0.145632	n	-0.495333	0.49343	0.148856	0.311404
LA3950xLA3968	5	0.581302	0.552988	0.0377489	n	4.60799	0.65614	0.0372602	0.661653		4	0.85579	0.479672	0.376119	a	-0.716201	0.0226845	0.374663	0.0212423
LA3963xLA3968	3	0.558471	0.335775	0.309512	a	1.86216	0.0643472	0.309687	0.224301		4	0.884149	0.820859	-0.0359014	n	-1.18901	0.857482	0.157138	0.312641
LA3948xLA3968	6	0.801835	0.505995	0.336294	a	0.842411	0.0196128	0.335942	0.0745904		6	0.889844	1.18683	-0.322715	a	-3.02537	0.103248	-0.322715	0.387384
LA3956xLA3964	6	0.664141	0.693836	-0.0296948	n	-0.340585	0.79403	-0.0292211	0.796594		5	0.927788	0.683811	0.243977	a	-1.28252	0.179848	0.243977	0.172984
LA3935xLA3964	3	0.586725	0.607245	-0.106472	n	0.433915	0.623975	-0.0420774	0.755261		4	0.38445	0.589487	-0.402465	p	0.370614	0.0814532	-0.399305	0.197935
LA3950xLA3964	6	0.721962	0.609086	0.117247	n	2.86808	0.295056	0.0785549	0.0848687		6	0.672556	0.596104	0.137068	n	-2.17531	0.5655	0.139929	0.570714
LA3963xLA3964	5	0.69555	0.336102	0.359448	a	1.39744	0.00333422	0.28781	0.00266717		6	0.714287	0.952554	-0.329655	p	0.126212	0.0308469	-0.0862567	0.350359
LA3948xLA3964	6	0.905495	0.552739	0.367366	a	-0.222877	0.0206615	0.335877	0.013469		6	1.0815	1.35829	-0.223014	p	-2.55906	0.0896632	-0.22294	0.226848
LA3935xLA3957	3	1.01781	0.523891	0.493914	a	0.657071	0.00753682	0.405828	0.00931059		6	0.884107	0.378766	0.505341	a	-2.90333	0.000509489	0.504855	0.000509825
LA3950xLA3957	6	0.872219	0.514964	0.357255	a	1.62416	0.000742107	0.253514	0.000480427		6	0.810154	0.410906	0.469525	a	0.830285	0.000352015	0.326735	0.000293349
LA3963xLA3957	6	0.595928	0.343541	0.301443	a	-1.06	0.00350342	0.303133	0.0144245		5	0.676776	0.675911	0.000864532	n	-2.46458	0.996341	0.00295957	0.987244
LA3948xLA3957	5	0.832614	0.514734	0.34707	a	-0.563092	0.0459992	0.273663	0.0858331		6	1.00721	1.00961	0.0880593	n	-5.1243	0.548666	0.0866416	0.556148
LA3956xLA3947	6	0.526742	0.632243	-0.1055	n	0.236602	0.308684	-0.103836	0.318518		6	0.633775	0.711027	-0.137447	n	0.258735	0.338855	0.0106344	0.909625
LA3935xLA3947	3	0.843702	0.564944	0.322739	a	0.498078	0.111503	0.217624	0.109178		4	0.70771	0.692994	0.0147159	n	-0.567777	0.938793	0.150874	0.403313
LA3950xLA3947	6	0.544258	0.567349	-0.0142735	n	1.3017	0.900387	-0.0129929	0.909183		6	0.344739	0.601171	-0.507654	p	4.49846	0.00115707	-0.508004	0.00636375
LA3963xLA3947	6	0.323719	0.342946	-0.0626075	n	1.2746	0.739212	-0.0658002	0.726643		6	1.01867	1.03749	-0.0188277	n	-0.866617	0.901957	0.17454	0.175333
LA3948xLA3947	5	0.621037	0.515226	0.138171	n	-0.102067	0.776535	0.0566385	0.706356		5	1.02578	1.41756	-0.41056	a	-0.833004	0.0106055	-0.41056	0.0161231
LA3935xLA3956	4	0.644633	0.553287	0.0782464	n	1.49121	0.625752	0.00230196	0.982548		4	0.482213	0.34839	0.344379	p	-1.24331	0.180804	0.33682	0.324379
LA3950xLA3956	3	0.76085	0.497193	0.344883	p	3.72794	2.14082e-05	0.083792	0.012051		3	0.429646	0.331091	0.0376728	n	1.26684	0.882697	-0.0149479	0.900001
LA3963xLA3956	6	0.487162	0.337759	0.235742	a	1.51061	0.0491134	0.236284	0.345751		6	0.571263	0.561166	-0.0729377	n	0.383323	0.659626	-0.0156325	0.832947
LA3948xLA3956	6	0.915555	0.50826	0.446488	a	1.65009	0.000676312	0.446449	0.00748386		6	1.16902	0.926016	0.243006	a	0.145729	0.0700992	0.543948	0.0202459
LA3950xLA3935	5	0.749632	0.37631	0.373322	a	1.22365	0.000702192	0.162917	0.0231853		3	0.744034	0.293593	0.540334	a	0.453849	0.00103512	0.538464	0.0154542
LA3948xLA3935	5	0.990448	0.431965	0.613883	a	0.95845	3.20861e-05	0.485563	0.000533278		6	1.00475	0.857083	0.147668	n	-3.48407	0.368892	0.147668	0.36545
LA3963xLA3950	5	0.579662	0.28754	0.832319	p	0.0193899	1.54308e-05	0.16514	0.092139		5	0.528288	0.475208	-0.0260635	n	0.0605884	0.896508	0.0184633	0.864356
LA3948xLA3950	6	0.775396	0.434402	0.405087	a	2.0971	0.000677026	0.406917	0.0187318		5	0.66981	0.687968	-0.147726	n	0.120869	0.407345	0.140974	0.220502
LA3948xLA3963	6	0.650459	0.259918	0.469194	a	1.47459	6.504e-06	0.465947	0.00168784		4	0.947317	1.20107	-0.28503	p	0.354478	0.117091	0.0750692	0.590535
LA3975xLA3931	6	0.625638	0.717767	-0.0921286	n	-2.94085	0.273081	-0.0921286	0.277811		6	0.576225	0.718167	-0.203647	n	-1.27983	0.232144	-0.201925	0.236172
LA3968xLA3931	6	0.662696	0.639969	0.0227268	n	-1.19667	0.762268	0.0227268	0.765622		6	0.811366	0.621234	0.190132	n	-2.13334	0.216042	0.189485	0.219157
LA3964xLA3931	6	0.836217	0.740167	0.0593879	n	1.55762	0.614017	0.0880276	0.238494		6	0.97069	0.727004	0.222546	n	-0.982874	0.234901	0.31562	0.0178068
LA3957xLA3931	5	0.916124	0.685517	0.258913	a	1.45289	0.0976006	0.184611	0.0857055		6	0.859922	0.48119	0.378731	a	-1.82645	0.0097035	0.378327	0.0099869
LA3947xLA3931	4	0.553348	0.660064	-0.106716	n	-0.0649458	0.423021	-0.107295	0.407492		3	0.984125	0.824235	0.159891	n	-0.0454788	0.415953	0.30464	0.218985
LA3935xLA3931	2	0.527467	0.572411	-0.171389	n	1.33555	0.450212	-0.169867	0.451249		2	0.824524	0.383713	0.511342	a	0.393617	0.0392722	0.37308	0.0566299
LA3950xLA3931	2	0.470028	0.524419	-0.174288	n	1.89222	0.442499	-0.174612	0.436617		-	-	-	-	-	-	-	-	-
LA3963xLA3931	6	0.471839	0.349588	0.195978	a	0.568915	0.110846	0.0540195	0.553813		6	0.801957	0.621377	0.094369	n	-0.736007	0.573809	0.173445	0.0563258
LA3948xLA3931	5	0.71639	0.524711	0.225412	a	-0.0193592	0.170765	0.224612	0.33464		6	1.09952	0.988391	0.111129	n	-0.986271	0.449228	0.414973	0.220328
LA3975xLA3939	3	1.02209	0.773393	0.263261	a	1.47274	0.0602526	0.226304	0.0182425		6	1.04791	0.813141	0.234768	a	-1.52757	0.157861	0.234768	0.15828
LA3968xLA3939	5	0.936222	0.681149	0.255073	a	1.40156	0.00883945	0.254094	0.00923211		5	1.13487	0.694538	0.440337	a	-0.624164	0.00614238	0.455078	0.00335371
LA3964xLA3939	3	0.958806	0.776604	0.196109	n	0.802452	0.422787	0.186496	0.140147		5	1.31076	0.827187	0.483569	a	-2.24405	0.00615817	0.483569	0.00664965
LA3957xLA3939	5	0.943727	0.717285	0.244542	a	1.08192	0.112041	0.197756	0.0888402		6	0.886997	0.545283	0.519439	p	-3.5787	0.0114074	0.521381	0.0110309
LA3947xLA3939	6	0.767643	0.722081	-0.0290604	n	2.42561	0.811113	0.0115002	0.895513		6	0.871027	0.874097	0.0362379	n	-2.37393	0.772725	0.0379158	0.761485
LA3956xLA3939	6	0.671442	0.685235	-0.0137925	n	1.66418	0.85542	-0.0137925	0.856017		5	0.657256	0.481628	0.244176	p	0.206919	0.159126	0.0921337	0.229606
LA3935xLA3939	5	0.722818	0.600909	0.126202	n	0.431239	0.41161	0.0717942	0.476427		6	0.286493	0.365252	-0.298068	p	0.786355	0.146872	-0.299324	0.144465
LA3950xLA3939	5	0.668526	0.602448	0.0799637	n	4.69206	0.354131	-0.00447533	0.874017		6	0.626971	0.406491	0.299384	a	1.75339	0.0703347	0.134153	0.144912
LA3963xLA3939	6	0.536103	0.366388	0.223846	a	1.0175	0.0580349	0.121148	0.177056		6	0.836912	0.69313	0.125982	n	-1.30793	0.413126	0.123577	0.423839
LA3948xLA3939	6	0.880487	0.551588	0.352337	a	0.145254	0.0158977	0.287327	0.0336518		6	1.10601	1.06939	0.036621	n	0.565701	0.775116	0.338493	0.1079
LA3931xLA3939	6	0.768916	0.733545	0.0379634	n	2.52624	0.668497	0.0386043	0.665544		6	0.702025	0.470835	0.23119	a	-1.75827	0.0825136	0.231127	0.0815689
LA3975xLA3943	2	0.873717	0.67885	0.221644	a	0.76101	0.384785	0.151443	0.275233		4	0.956324	0.648662	0.307662	a	-1.1301	0.180143	0.399073	0.0712325
LA3964xLA3943	5	0.805301	0.677963	0.0896205	n	0.288343	0.557928	0.112213	0.241363		6	0.777547	0.659484	0.118063	n	-4.22859	0.526096	0.117826	0.526368
LA3947xLA3943	5	0.751306	0.632886	0.158508	n	-0.572797	0.306732	0.163383	0.382443		6	1.03696	0.719487	0.317471	a	-2.2674	0.0581332	0.453563	0.0489002
LA3956xLA3943	5	0.788084	0.619634	0.182426	p	2.73417	0.123666	0.0745253	0.351854		6	0.651564	0.365584	0.35146	a	-2.46695	0.00805127	0.352657	0.0480782
LA3950xLA3943	6	0.765546	0.455504	0.464931	p	0.108466	0.000506923	0.46431	0.000490838		5	0.55449	0.308808	0.318614	a	1.48007	0.0365666	0.317984	0.128623
LA3963xLA3943	6	0.632353	0.320044	0.793882	p	-1.50853	3.40729e-05	0.807354	0.00479532		5	0.92366	0.51792	0.405741	a	-1.15562	0.0324201	0.386423	0.0140455
LA3948xLA3943	6	0.87068	0.478451	0.43886	a	0.832171	0.00261283	0.315461	0.0165497		6	0.815429	0.883643	-0.0682143	n	-2.02216	0.696663	0.232033	0.354055
LA3931xLA3943	6	0.745251	0.640467	0.148692	n	0.9026	0.190825	0.145609	0.607749		6	0.695337	0.401785	0.34779	a	-1.08268	0.0214074	0.226871	0.0754411
LA3939xLA3943	4	0.741856	0.670676	0.0135843	n	1.93963	0.925412	0.0178861	0.854645		4	0.99965	0.403594	0.596056	a	-1.91446	0.000344154	0.595764	0.00145152
LA3975xLA3915	6	0.704524	0.557443	0.147081	a	-0.797322	0.174519	0.1473	0.168273		5	1.12243	0.937187	0.180829	n	-0.778251	0.350806	0.314961	0.193356
LA3968xLA3915	6	0.786206	0.540674	0.308018	a	1.91227	0.00326306	0.148138	0.0435952		6	0.975337	0.814176	0.195343	n	-3.18521	0.236295	0.195089	0.233825
LA3964xLA3915	4	0.86554	0.565804	0.299736	a	0.135363	0.0528048	0.2414	0.0290037		6	0.999705	0.949731	0.0201368	n	-1.83801	0.881208	0.0223816	0.867408
LA3957xLA3915	4	0.612036	0.507296	0.104739	n	-0.902966	0.481283	0.102701	0.503884		6	1.05277	0.67374	0.379028	a	-1.78503	0.00499116	0.379028	0.00481732
LA3947xLA3915	6	0.864802	0.556608	0.357179	a	1.08097	0.00309867	0.248699	0.00297293		6	0.60438	1.02001	-0.429314	a	-0.564849	0.000233069	-0.429314	0.000216787
LA3956xLA3915	6	0.65057	0.545148	0.167157	a	0.539707	0.0866889	0.168216	0.507849		6	0.261295	0.524591	-0.500764	p	3.04697	0.00334202	-0.500069	0.00336955
LA3935xLA3915	4	0.743275	0.463886	0.363746	a	0.908957	0.0227628	0.177422	0.0865442		6	0.479816	0.4721	0.00771655	n	-2.10795	0.956587	0.00842183	0.952399
LA3950xLA3915	5	0.689998	0.464094	0.325862	a	2.87168	0.00217601	0.0836736	0.211199		6	0.192191	0.436615	-0.602816	p	4.45058	0.00518629	-0.601827	0.000525327
LA3963xLA3915	6	0.773915	0.281918	0.605503	a	3.59999	7.39153e-12	0.603593	5.30811e-06		6	0.941942	0.806081	0.0359844	n	0.154785	0.7957	0.177455	0.0104001
LA3948xLA3915	6	0.841039	0.424624	0.477467	a	0.982025	0.000283212	0.476346	0.00612955		6	1.20549	1.16678	0.0365743	n	-1.97459	0.724643	0.0370758	0.720509
LA3931xLA3915	5	0.646121	0.563894	0.0969008	n	1.81844	0.464801	-0.00641619	0.938228		6	0.879577	0.590151	0.289426	a	-0.815731	0.0270505	0.236315	0.0256996
LA3939xLA3915	6	0.775772	0.591205	0.223599	a	1.0284	0.0513743	0.126079	0.107852		6	0.684344	0.666747	0.0175971	n	-1.0118	0.880167	0.0175971	0.881459
LA3943xLA3915	4	0.876472	0.45127	0.425202	a	1.17932	0.00167056	0.264401	0.00757829		5	1.17768	0.501471	1.0784	p	-4.9649	3.28521e-06	1.07762	3.38583e-06
LA3968xLA3977	2	0.580888	0.380901	0.23858	n	0.196799	0.411176	0.240583	0.396976		6	0.670804	0.564015	0.151442	n	-3.58084	0.506717	0.15891	0.48699
LA3964xLA3977	5	0.693819	0.417548	0.289829	a	-0.553271	0.140623	0.257046	0.160012		6	0.538991	0.653689	-0.221582	n	-1.67589	0.248162	-0.0481098	0.717319
LA3947xLA3977	3	0.733799	0.385323	0.382919	a	-0.229989	0.118887	0.378209	0.1794		5	0.709105	0.755603	-0.0464987	n	-2.14839	0.798206	0.0930931	0.702965
LA3956xLA3977	6	0.751961	0.38281	0.406089	a	-0.0577917	0.0100433	0.404654	0.0312367		6	0.295865	0.387103	-0.323074	p	2.36179	0.091908	-0.320065	0.0941547
LA3935xLA3977	5	0.781929	0.328927	0.505393	a	0.648927	0.00248594	0.511138	0.0102314		5	0.531206	0.34463	0.249118	n	0.551713	0.262304	0.125109	0.362872
LA3950xLA3977	4	0.54463	0.326736	0.277618	a	-0.911577	0.156683	0.278167	0.390571		4	0.337186	0.326743	-0.214242	n	1.75215	0.374001	-0.222328	0.356775
LA3963xLA3977	3	0.474278	0.199291	0.353784	a	1.10337	0.027815	0.356477	0.100298		6	0.232725	0.558193	-0.663436	p	5.20396	0.000136523	-0.664471	0.000130121
LA3948xLA3977	6	0.845739	0.297831	0.586863	a	0.715536	7.20872e-05	0.584852	0.000781049		6	0.852815	0.919318	-0.0665024	n	-1.95497	0.700673	0.234311	0.326651
LA3931xLA3977	6	0.574402	0.395405	0.210723	n	-0.801418	0.212871	0.208815	0.232011		6	0.273213	0.3704	-0.419837	p	2.36547	0.0295328	-0.41659	0.0304928
LA3939xLA3977	6	0.975842	0.416388	0.58081	a	-0.0782013	0.000553112	0.582699	0.00151826		6	0.461498	0.427105	0.0343927	n	-2.42083	0.808495	0.0349236	0.806803
LA3915xLA3977	6	0.54316	0.321528	0.27723	a	-0.831738	0.0850712	0.282072	0.186987		6	0.428545	0.532988	-0.104444	n	-2.7741	0.485976	-0.101701	0.49731
