# Supplementary material for: Pervasive antagonistic interactions among hybrid incompatibility loci
Source: PLoS Genet. 2017 Jun 12;13(6):e1006817. doi: 10.1371/journal.pgen.1006817 (PMC5484531; doi:10.1371/journal.pgen.1006817)
Supplement: S1 File — (ZIP) [file pgen.1006817.s004.zip]

Archive with 8 entries (7 files):
- data_Genotype_AnalysisKey.txt
- data_NIL_info.txt
- data_PollenSeedPhenotypes.txt
- DIL_analysis.R
- __MACOSX/
- __MACOSX/._DIL_analysis.R
- DIL_figs.R
- DIL_functions.R
