# Supplementary material for: Pervasive antagonistic interactions among hybrid incompatibility loci
Source: PLoS Genet. 2017 Jun 12;13(6):e1006817. doi: 10.1371/journal.pgen.1006817 (PMC5484531; doi:10.1371/journal.pgen.1006817)
Supplement: S1 File — (ZIP) [file pgen.1006817.s004.zip › data_Genotype_AnalysisKey.txt]

Genotype	DorN	Mother	Father
1	D	157	155
2	D	157	151
3	D	155	151
4	D	157	144
5	D	155	144
6	D	151	144
7	D	157	134
8	D	155	134
9	D	151	134
10	D	144	134
11	D	143	157
12	D	122	157
13	D	137	157
14	D	150	157
15	D	135	157
16	D	143	155
17	D	122	155
18	D	137	155
19	D	150	155
20	D	135	155
21	D	143	151
22	D	122	151
23	D	137	151
24	D	150	151
25	D	135	151
26	D	143	144
27	D	122	144
28	D	137	144
29	D	150	144
30	D	135	144
31	D	143	134
32	D	122	134
33	D	137	134
34	D	150	134
35	D	135	134
36	D	122	143
37	D	137	143
38	D	150	143
39	D	135	143
40	D	137	122
41	D	150	122
42	D	135	122
43	D	150	137
44	D	135	137
45	D	135	150
46	D	157	171
47	D	155	171
48	D	151	171
49	D	144	171
50	D	134	171
51	D	143	171
52	D	122	171
53	D	137	171
54	D	150	171
55	D	135	171
56	D	157	118
57	D	155	118
58	D	151	118
59	D	144	118
60	D	134	118
61	D	143	118
62	D	122	118
63	D	137	118
64	D	150	118
65	D	135	118
66	D	171	118
67	D	157	126
68	D	155	126
69	D	151	126
70	D	144	126
71	D	134	126
72	D	143	126
73	D	122	126
74	D	137	126
75	D	150	126
76	D	135	126
77	D	171	126
78	D	118	126
79	D	157	130
80	D	155	130
81	D	151	130
82	D	144	130
83	D	134	130
84	D	143	130
85	D	122	130
86	D	137	130
87	D	150	130
88	D	135	130
89	D	171	130
90	D	118	130
91	D	126	130
92	D	157	102
93	D	155	102
94	D	151	102
95	D	144	102
96	D	134	102
97	D	143	102
98	D	122	102
99	D	137	102
100	D	150	102
101	D	135	102
102	D	171	102
103	D	118	102
104	D	126	102
105	D	130	102
106	D	157	158
107	D	155	158
108	D	151	158
109	D	144	158
110	D	134	158
111	D	143	158
112	D	122	158
113	D	137	158
114	D	150	158
115	D	135	158
116	D	171	158
117	D	118	158
118	D	126	158
119	D	130	158
120	D	102	158
121	D	171	144
122	D	118	144
123	D	118	150
124	D	134	150
125	D	102	134
171	C	171	171
202	N	102	102
218	N	118	118
222	N	122	122
226	N	126	126
230	N	130	130
234	N	134	134
235	N	135	135
237	N	137	137
243	N	143	143
244	N	144	144
250	N	150	150
251	N	151	151
255	N	155	155
257	N	157	157
258	N	158	158
