# Supplementary material for: Pervasive antagonistic interactions among hybrid incompatibility loci
Source: PLoS Genet. 2017 Jun 12;13(6):e1006817. doi: 10.1371/journal.pgen.1006817 (PMC5484531; doi:10.1371/journal.pgen.1006817)
Supplement: S1 File — (ZIP) [file pgen.1006817.s004.zip › data_NIL_info.txt]

LAName	id	Chromosome	Size_cM	Size_pct	Prev
LA3948	135	7	50.4	0.040028592	P
LA3935	122	4	53	0.042093559	P
LA3950	137	7	33.8	0.026844572	P
LA3956	143	9	57.4	0.045588118	P
LA3963	150	10	30.3	0.024064808	P
LA3915	102	1	34.8	0.02763879	S
LA3931	118	4	18.7	0.014851878	S
LA3939	126	5	25.8	0.020490827	S
LA3943	130	5	34	0.027003415	S
LA3977	158	4	19	0.015090144	S
LA3947	134	6	8.6	0.006830276	N
LA3957	144	9	44.8	0.035580971	N
LA3964	151	10	22.5	0.017869907	N
LA3968	155	12	14.1	0.011198475	N
LA3975	157	3	12.1	0.009610039	N
LA4024	171	NA	NA	NA	-
