# Supplementary material for: Pervasive antagonistic interactions among hybrid incompatibility loci
Source: PLoS Genet. 2017 Jun 12;13(6):e1006817. doi: 10.1371/journal.pgen.1006817 (PMC5484531; doi:10.1371/journal.pgen.1006817)
Supplement: S1 File — (ZIP) [file pgen.1006817.s004.zip › data_PollenSeedPhenotypes.txt]

MasterOrder	HetorHom	NorD	Genotype_Analysis	Replicate_Analysis	GermTrans	LiveTransSeedlingJuly08	LiveAtRepro	AvPollenFert	AvPollenSterile	AvTotalPollen	AvPropPF	AvAsinPropPF	"Av1_2_PropPF"	"AsinAv_1_2_PropPF"	AverageSeedCount
831	control	SL	171	1	1	1	1	74.5	6	80.5	0.925465839	1.294276385	0.926821705	1.296868526	45
832	control	SL	171	2	1	1	1	76	4	80	0.95	1.345282921	0.95	1.345282921	NA
833	control	SL	171	3	1	1	1	60	9.5	69.5	0.863309353	1.192091924	0.863768116	1.192760135	50.5
834	control	SL	171	4	1	1	1	64	9.5	73.5	0.870748299	1.203047245	0.863398693	1.192221978	60
835	control	SL	171	5	1	1	1	22	6	28	0.785714286	1.089520953	0.785714286	1.089520953	71.5
836	control	SL	171	6	1	1	1	NA	NA	NA	NA	NA	NA	NA	NA
837	control	SL	171	7	1	1	1	NA	NA	NA	NA	NA	NA	NA	NA
838	control	SL	171	8	1	1	1	119.5	14.5	134	0.891791045	1.235603474	0.895765192	1.242052733	53.5
839	control	SL	171	9	1	1	1	79.5	3	82.5	0.963636364	1.378928765	0.963488099	1.378533132	15
840	control	SL	171	10	1	1	1	68.5	8.5	77	0.88961039	1.232108954	0.895238095	1.241191199	NA
841	control	SL	171	11	1	1	1	67	29.5	96.5	0.694300518	0.98495457	0.689957035	0.980249864	34
842	control	SL	171	12	1	1	1	48	2.5	50.5	0.95049505	1.346421319	0.895614035	1.241805473	62.5
843	control	SL	171	13	1	1	1	56	4	60	0.933333333	1.309638916	0.933333333	1.309638916	NA
844	control	SL	171	14	1	1	1	21	2.5	23.5	0.893617021	1.238553483	0.904233871	1.256170139	26
845	control	SL	171	15	1	1	1	67.5	5	72.5	0.931034483	1.305067208	0.936057692	1.315152708	43
846	control	SL	171	16	1	1	1	NA	NA	NA	NA	NA	NA	NA	40.5
847	control	SL	171	17	1	1	1	53	11	64	0.828125	1.143317194	0.832150722	1.148677594	20
848	control	SL	171	18	1	1	1	NA	NA	NA	NA	NA	NA	NA	34
849	control	SL	171	19	1	1	1	64.5	5	69.5	0.928057554	1.299250552	0.927743271	1.298643013	NA
850	control	SL	171	20	1	1	1	95.5	8.5	104	0.918269231	1.280865502	0.924049963	1.291592554	63
851	hom	d	1	1	1	1	1	46	30	76	0.605263158	0.891454819	0.558945908	0.844481476	0
852	hom	d	1	2	1	1	1	74	2	76	0.973684211	1.407854848	0.973684211	1.407854848	38
853	hom	d	1	3	1	1	1	76	5.5	81.5	0.932515337	1.308003917	0.932640145	1.308252783	84
854	hom	d	1	4	1	1	1	NA	NA	NA	NA	NA	NA	NA	32
855	hom	d	1	5	1	1	1	NA	NA	NA	NA	NA	NA	NA	56.5
856	hom	d	1	6	1	1	1	45	3.5	48.5	0.927835052	1.298820307	0.928079242	1.299292522	39
857	hom	d	2	1	1	1	1	40.5	16.5	57	0.710526316	1.002700926	0.63003603	0.916946579	43.5
858	hom	d	2	2	1	1	0	NA	NA	NA	NA	NA	NA	NA	NA
859	hom	d	2	3	1	1	1	NA	NA	NA	NA	NA	NA	NA	47.5
860	hom	d	2	4	1	1	1	112	7.5	119.5	0.937238494	1.317576433	0.956896552	1.361661455	43
861	hom	d	2	5	1	1	1	NA	NA	NA	NA	NA	NA	NA	81
862	hom	d	2	6	1	1	1	172	81	253	0.679841897	0.969362656	0.753637142	1.051407644	92
863	hom	d	3	1	1	1	1	34	22.5	56.5	0.601769912	0.887884203	0.626602564	0.913394123	90
864	hom	d	3	2	1	1	1	41	19	60	0.683333333	0.973109967	0.673049845	0.962103495	23.5
865	hom	d	3	3	1	1	1	82	5.5	87.5	0.937142857	1.317379341	0.937975347	1.319099695	52
866	hom	d	3	4	1	1	1	59.5	9	68.5	0.868613139	1.199876074	0.878302846	1.214451319	35
867	hom	d	3	5	1	1	1	106	21	127	0.834645669	1.15202546	0.837183308	1.155451456	43
868	hom	d	3	6	1	1	1	173	21	194	0.891752577	1.235541563	0.891752577	1.235541563	49.5
869	hom	d	5	1	1	1	1	38	12	50	0.76	1.058823639	0.76	1.058823639	39.5
870	hom	d	5	2	1	1	1	NA	NA	NA	NA	NA	NA	NA	19.5
871	hom	d	5	3	1	1	1	NA	NA	NA	NA	NA	NA	NA	50
872	hom	d	5	4	1	1	1	50.5	9	59.5	0.848739496	1.171334892	0.819592199	1.132116798	57
873	hom	d	5	5	1	1	1	NA	NA	NA	NA	NA	NA	NA	NA
874	hom	d	5	6	1	1	1	23	0	23	1	1.570796327	1	1.570796327	34.5
875	hom	d	6	1	1	1	0	NA	NA	NA	NA	NA	NA	NA	NA
876	hom	d	6	2	1	1	0	NA	NA	NA	NA	NA	NA	NA	NA
877	hom	d	6	3	1	1	0	NA	NA	NA	NA	NA	NA	NA	NA
878	hom	d	6	4	1	1	0	NA	NA	NA	NA	NA	NA	NA	NA
879	hom	d	6	5	1	1	0	NA	NA	NA	NA	NA	NA	NA	NA
880	hom	d	6	6	1	1	0	NA	NA	NA	NA	NA	NA	NA	NA
881	hom	d	7	1	1	1	0	NA	NA	NA	NA	NA	NA	NA	NA
882	hom	d	7	2	1	1	1	77	6.5	83.5	0.922155689	1.288037547	0.914976959	1.274910698	27
883	hom	d	7	3	1	1	1	NA	NA	NA	NA	NA	NA	NA	37.5
884	hom	d	7	4	1	1	1	NA	NA	NA	NA	NA	NA	NA	8.5
885	hom	d	7	5	1	1	1	69.5	2.5	72	0.965277778	1.383361772	0.965507246	1.383989479	23
886	hom	d	7	6	1	1	1	NA	NA	NA	NA	NA	NA	NA	37
887	hom	d	8	1	1	1	1	52	6	58	0.896551724	1.243341901	0.895652174	1.241867845	64
888	hom	d	8	2	1	1	0	NA	NA	NA	NA	NA	NA	NA	NA
889	hom	d	8	3	1	1	1	58.5	14.5	73	0.801369863	1.108863255	0.805618401	1.114209343	26
890	hom	d	8	4	1	1	0	NA	NA	NA	NA	NA	NA	NA	NA
891	hom	d	8	5	1	1	1	71	5	76	0.934210526	1.311402621	0.934210526	1.311402621	38
892	hom	d	8	6	1	1	1	74.5	16	90.5	0.82320442	1.136832319	0.807344855	1.116394424	NA
893	hom	d	9	1	1	1	1	94.5	13	107.5	0.879069767	1.21562581	0.631133672	0.918083686	88
894	hom	d	9	2	1	1	1	64	24.5	88.5	0.723163842	1.016726851	0.709656301	1.001742168	53
895	hom	d	9	3	1	1	1	27	1	28	0.964285714	1.380670723	0.964285714	1.380670723	67
896	hom	d	9	4	1	1	1	NA	NA	NA	NA	NA	NA	NA	11
897	hom	d	9	5	1	1	1	37.5	37	74.5	0.503355705	0.788753893	0.460891381	0.746249557	71
898	hom	d	9	6	1	1	1	55.5	24	79.5	0.698113208	0.989099768	0.767429194	1.067568233	76.5
899	hom	d	10	1	1	1	1	54	7	61	0.885245902	1.225204318	0.876126126	1.211135048	40.5
900	hom	d	10	2	1	1	1	72.5	18.5	91	0.796703297	1.103040451	0.799939504	1.107073102	34.5
901	hom	d	10	3	1	1	1	75	51.5	126.5	0.592885375	0.878826268	0.405050505	0.689868532	62
902	hom	d	10	4	1	1	1	27.5	32	59.5	0.462184874	0.747546894	0.54556962	0.831031107	67.5
903	hom	d	10	5	1	1	1	47	7.5	54.5	0.862385321	1.190748886	0.865254237	1.194931279	35.5
904	hom	d	10	6	1	1	1	59	16	75	0.786666667	1.090682411	0.754307451	1.052185816	25
905	hom	d	11	1	1	1	1	18.5	9.5	28	0.660714286	0.949017029	0.451219512	0.736539959	10.5
906	hom	d	11	2	1	1	1	106	17	123	0.861788618	1.189883619	0.861788618	1.189883619	25
907	hom	d	11	3	1	1	1	70.5	16	86.5	0.815028902	1.126211986	0.835170068	1.152731695	27
908	hom	d	11	4	1	1	1	81	10.5	91.5	0.885245902	1.225204318	0.886752137	1.227574022	21.5
909	hom	d	11	5	1	1	1	132.5	7.5	140	0.946428571	1.337223271	0.941652098	1.326830295	20
910	hom	d	11	6	1	1	1	72.5	12.5	85	0.852941176	1.177232191	0.858440838	1.185057813	23.5
911	hom	d	12	1	1	1	1	47	3	50	0.94	1.323329264	0.94	1.323329264	NA
912	hom	d	12	2	1	1	1	NA	NA	NA	NA	NA	NA	NA	0.5
913	hom	d	12	4	1	1	0	NA	NA	NA	NA	NA	NA	NA	NA
914	hom	d	12	5	1	1	0	NA	NA	NA	NA	NA	NA	NA	NA
915	hom	d	12	6	1	1	0	NA	NA	NA	NA	NA	NA	NA	NA
916	hom	d	12	3	1	1	1	87	14	101	0.861386139	1.189300877	0.861386139	1.189300877	NA
917	hom	d	14	1	1	1	1	0	42.5	42.5	0	0	0	0	7
918	hom	d	14	2	1	1	1	24	38.5	62.5	0.384	0.668331524	0.417281349	0.70229746	52
919	hom	d	14	3	1	1	0	NA	NA	NA	NA	NA	NA	NA	NA
920	hom	d	14	4	1	1	1	34	75	109	0.311926606	0.592581089	0.311926606	0.592581089	8
921	hom	d	14	5	1	1	1	NA	NA	NA	NA	NA	NA	NA	19
922	hom	d	14	6	1	1	1	90.5	10	100.5	0.900497512	1.249875879	0.899404762	1.248055017	26.5
923	hom	d	15	1	1	1	1	8	30	38	0.210526316	0.476679612	0.210526316	0.476679612	63
924	hom	d	15	2	1	1	1	50	49	99	0.505050505	0.790448754	0.505050505	0.790448754	47.5
925	hom	d	15	3	1	1	1	31.5	9.5	41	0.768292683	1.068590846	0.751736111	1.049204571	39
926	hom	d	15	4	1	1	1	NA	NA	NA	NA	NA	NA	NA	46
927	hom	d	15	5	1	1	1	22.5	1.5	24	0.9375	1.318116072	0.967391304	1.389221454	43.5
928	hom	d	15	6	1	1	1	79	6	85	0.929411765	1.301882491	0.929411765	1.301882491	67.5
929	hom	d	16	1	1	1	1	9	40	49	0.183673469	0.442911044	0.171247357	0.426646712	33
930	hom	d	16	2	1	1	1	57	7	64	0.890625	1.233731073	0.913580247	1.272416124	4
931	hom	d	16	3	1	1	1	31	23.5	54.5	0.568807339	0.854424551	0.591016949	0.876925421	10
932	hom	d	16	4	1	1	1	NA	NA	NA	NA	NA	NA	NA	37.5
933	hom	d	16	5	1	1	1	34	41	75	0.453333333	0.738663477	0.420703629	0.705765567	43
934	hom	d	16	6	1	1	1	169	13	182	0.928571429	1.300246564	0.928571429	1.300246564	14
935	hom	d	18	1	1	1	1	29	33	62	0.467741935	0.753117679	0.410126582	0.695033619	15.5
936	hom	d	18	2	1	1	1	34	28.5	62.5	0.544	0.829455152	0.544802867	0.830261204	15
937	hom	d	18	3	1	1	1	17.5	19.5	37	0.472972973	0.758357958	0.595975232	0.881972755	NA
938	hom	d	18	4	1	1	0	NA	NA	NA	NA	NA	NA	NA	NA
939	hom	d	18	5	1	1	1	26	52.5	78.5	0.331210191	0.613225973	0.269359972	0.545679476	54
940	hom	d	18	6	1	1	1	32	42	74	0.432432432	0.71762324	0.432432432	0.71762324	25
941	hom	d	19	1	1	1	0	NA	NA	NA	NA	NA	NA	NA	NA
942	hom	d	19	2	1	1	0	NA	NA	NA	NA	NA	NA	NA	NA
943	hom	d	19	3	1	1	1	NA	NA	NA	NA	NA	NA	NA	19
944	hom	d	19	4	1	1	1	24	34	58	0.413793103	0.698758345	0.407554066	0.692417248	9
945	hom	d	19	5	1	1	1	5	7.5	12.5	0.4	0.684719203	0.396103896	0.680739484	49
946	hom	d	19	6	1	1	1	30.5	33.5	64	0.4765625	0.761952072	0.45734127	0.74268751	40.5
947	hom	d	20	1	1	1	1	20.5	21.5	42	0.488095238	0.773492276	0.554169203	0.839673896	34.5
948	hom	d	20	2	1	1	1	19	9	28	0.678571429	0.968001774	0.678571429	0.968001774	59
949	hom	d	20	3	1	1	1	25.5	13.5	39	0.653846154	0.941781524	0.66468254	0.953213691	35.5
950	hom	d	20	4	1	1	1	38	3	41	0.926829268	1.296883046	0.92393321	1.291372274	61
951	hom	d	20	5	1	1	1	38.5	5.5	44	0.875	1.209429203	0.876293996	1.211389905	1
952	hom	d	20	6	1	1	1	10	22.5	32.5	0.307692308	0.588002604	0.526666667	0.812077488	17.5
953	hom	d	21	1	1	1	1	26.5	4	30.5	0.868852459	1.20023042	0.823188406	1.136811331	16.5
954	hom	d	21	2	1	1	1	33	10.5	43.5	0.75862069	1.057210417	0.732692308	1.027432714	47
955	hom	d	21	3	1	1	1	3	51.5	54.5	0.055045872	0.236826163	0.055273834	0.237325441	NA
956	hom	d	21	4	1	1	1	8.5	3	11.5	0.739130435	1.034734837	0.369565217	0.653436739	42.5
957	hom	d	21	5	1	1	1	79	15.5	94.5	0.835978836	1.153822676	0.833333333	1.150261992	16.5
958	hom	d	21	6	1	1	1	29.5	19.5	49	0.602040816	0.888160916	0.541666667	0.827113207	49
959	hom	d	22	1	1	1	1	NA	NA	NA	NA	NA	NA	NA	1
960	hom	d	22	2	1	1	0	NA	NA	NA	NA	NA	NA	NA	NA
961	hom	d	22	3	1	1	1	14	99.5	113.5	0.123348018	0.358862437	0.149183572	0.396554903	10
962	hom	d	22	4	1	1	1	49.5	34.5	84	0.589285714	0.875165339	0.585638999	0.871461508	0
963	hom	d	22	5	1	1	0	NA	NA	NA	NA	NA	NA	NA	NA
964	hom	d	22	6	1	1	1	53	22.5	75.5	0.701986755	0.993326375	0.666247379	0.954871967	16
965	hom	d	23	1	1	1	1	28.5	72	100.5	0.28358209	0.561580076	0.365862149	0.649596827	0.5
966	hom	d	23	2	1	1	1	97.5	28.5	126	0.773809524	1.075156177	0.78875282	1.093233169	59.5
967	hom	d	23	3	1	1	1	37	16	53	0.698113208	0.989099768	0.698113208	0.989099768	15
968	hom	d	23	4	1	1	1	52	19	71	0.732394366	1.027096158	0.732394366	1.027096158	32
969	hom	d	23	5	1	1	1	66	50	116	0.568965517	0.854584252	0.571519592	0.857163913	9.5
970	hom	d	23	6	1	1	1	33	25	58	0.568965517	0.854584252	0.568703428	0.854319643	13
971	hom	d	24	1	1	1	1	36	63	99	0.363636364	0.647284848	0.363636364	0.647284848	5.5
972	hom	d	24	2	1	1	1	29	31	60	0.483333333	0.768728409	0.464376232	0.749744187	23
973	hom	d	24	3	1	1	1	66	24.5	90.5	0.729281768	1.023587207	0.732480944	1.027193945	10
974	hom	d	24	4	1	1	1	46.5	18	64.5	0.720930233	1.014233923	0.717391304	1.010296594	31.5
975	hom	d	24	5	1	1	1	50	24	74	0.675675676	0.964905208	0.668684645	0.957458636	28.5
976	hom	d	24	6	1	1	1	NA	NA	NA	NA	NA	NA	NA	29.5
977	hom	d	25	1	1	1	1	25.5	7	32.5	0.784615385	1.088183139	0.404761905	0.689574566	44
978	hom	d	25	2	1	1	1	47.5	5.5	53	0.896226415	1.242808179	0.892045455	1.236013173	7.5
979	hom	d	25	3	1	1	1	37.5	4.5	42	0.892857143	1.237323155	0.892857143	1.237323155	65
980	hom	d	25	4	1	1	1	46.5	8	54.5	0.853211009	1.177613279	0.848872951	1.171521158	32.5
981	hom	d	25	5	1	1	1	35	2	37	0.945945946	1.336153847	0.945945946	1.336153847	69.5
982	hom	d	25	6	1	1	1	72.5	11.5	84	0.863095238	1.19178038	0.862281822	1.190598692	67
983	hom	d	26	1	1	1	1	25.5	5.5	31	0.822580645	1.136015346	0.668333333	0.957085495	26.5
984	hom	d	26	2	1	1	0	NA	NA	NA	NA	NA	NA	NA	NA
985	hom	d	26	3	1	1	1	37.5	15.5	53	0.70754717	0.999421411	0.662476548	0.950879229	24.5
986	hom	d	26	4	0	NA	NA	NA	NA	NA	NA	NA	NA	NA	NA
987	hom	d	26	5	0	NA	NA	NA	NA	NA	NA	NA	NA	NA	NA
988	hom	d	26	6	1	1	1	28	4	32	0.875	1.209429203	0.875	1.209429203	NA
989	hom	d	27	1	1	1	1	63.5	6.5	70	0.907142857	1.261146958	0.906665304	1.260325195	45
990	hom	d	27	2	1	1	1	53	4	57	0.929824561	1.3026894	0.929824561	1.3026894	7.5
991	hom	d	27	3	1	1	1	NA	NA	NA	NA	NA	NA	NA	7.5
992	hom	d	27	4	1	1	1	NA	NA	NA	NA	NA	NA	NA	46.5
993	hom	d	27	5	1	1	1	NA	NA	NA	NA	NA	NA	NA	62.5
994	hom	d	27	6	1	1	1	86	7	93	0.924731183	1.29288093	0.924838113	1.29308365	54
995	hom	d	28	1	1	1	1	55.5	30.5	86	0.645348837	0.932876124	0.645150131	0.932668463	39
996	hom	d	28	2	1	1	1	66	4	70	0.942857143	1.329413365	0.942751993	1.32918696	33
997	hom	d	28	3	1	1	1	77	7	84	0.916666667	1.277953555	0.916083916	1.276900989	24
998	hom	d	28	4	1	1	1	74	9.5	83.5	0.886227545	1.226747151	0.886156112	1.226634686	18.5
999	hom	d	28	5	1	1	1	55	40.5	95.5	0.57591623	0.861609146	0.551498335	0.836987988	29
1000	hom	d	28	6	1	1	1	80	33	113	0.707964602	0.999880336	0.714118042	1.006668122	25
1001	hom	d	29	1	1	1	1	31	8.5	39.5	0.784810127	1.088420039	0.756410256	1.054631659	3
1002	hom	d	29	2	1	1	1	24.5	42.5	67	0.365671642	0.64939906	0.270833333	0.547338633	1.5
1003	hom	d	29	3	1	1	1	75.5	5	80.5	0.937888199	1.318919097	0.936176837	1.315396314	NA
1004	hom	d	29	4	1	1	1	12	17	29	0.413793103	0.698758345	0.413793103	0.698758345	24.5
1005	hom	d	29	5	1	1	1	45	46.5	91.5	0.491803279	0.777201075	0.408928571	0.693815501	17.5
1006	hom	d	29	6	1	1	1	1	23	24	0.041666667	0.205568931	0.041666667	0.205568931	49.5
1007	hom	d	30	1	1	1	1	82	3	85	0.964705882	1.381806008	0.96536375	1.383596713	3
1008	hom	d	30	2	1	1	1	27.5	29.5	57	0.48245614	0.767850702	0.522408964	0.807814636	61
1009	hom	d	30	3	1	1	1	50.5	12.5	63	0.801587302	1.109135811	0.819846351	1.132447363	80.5
1010	hom	d	30	4	1	1	1	6	12	18	0.333333333	0.615479709	0.333333333	0.615479709	44
1011	hom	d	30	5	1	1	1	NA	NA	NA	NA	NA	NA	NA	6.5
1012	hom	d	30	6	1	1	1	33.5	2.5	36	0.930555556	1.304123702	0.9375	1.318116072	70
1013	hom	d	31	1	1	1	1	7.5	50.5	58	0.129310345	0.367836478	0.129310345	0.367836478	21
1014	hom	d	31	2	1	1	1	7	53	60	0.116666667	0.348581567	0.117908788	0.350511754	30
1015	hom	d	31	3	1	1	1	17	18.5	35.5	0.478873239	0.764265111	0.386363636	0.670760062	10
1016	hom	d	31	4	1	1	1	58	25	83	0.698795181	0.989842773	0.698795181	0.989842773	14.5
1017	hom	d	31	5	1	1	1	14.5	17.5	32	0.453125	0.738454226	0.237704918	0.509281339	1
1018	hom	d	31	6	1	1	1	37	9	46	0.804347826	1.112605945	0.796703297	1.103040451	17.5
1019	hom	d	32	1	1	1	1	NA	NA	NA	NA	NA	NA	NA	38.5
1020	hom	d	32	2	1	1	1	101.5	9	110.5	0.918552036	1.281382065	0.919064327	1.282319883	16.5
1021	hom	d	32	3	1	1	0	NA	NA	NA	NA	NA	NA	NA	NA
1022	hom	d	32	4	1	1	1	34.5	14	48.5	0.711340206	1.003598608	0.693317972	0.983888694	29.5
1023	hom	d	32	5	0	NA	NA	NA	NA	NA	NA	NA	NA	NA	NA
1024	hom	d	32	6	1	1	1	28	8	36	0.777777778	1.079913649	0.642857143	0.930274014	7.5
1025	hom	d	33	1	1	1	1	51.5	30.5	82	0.62804878	0.914889643	0.633751306	0.92079829	2
1026	hom	d	33	2	1	1	1	21	69.5	90.5	0.232044199	0.502604601	0.220998257	0.489409193	3
1027	hom	d	33	3	1	1	1	32.5	25.5	58	0.560344828	0.845890457	0.5544157	0.839921859	2.5
1028	hom	d	33	4	1	1	1	8.5	28.5	37	0.22972973	0.499858429	0.230263158	0.500492209	6.5
1029	hom	d	33	5	1	1	1	46	19	65	0.707692308	0.999580954	0.707692308	0.999580954	4
1030	hom	d	33	6	1	1	1	7	42.5	49.5	0.141414141	0.385530463	0.133333333	0.373792175	4.5
1031	hom	d	34	1	1	1	1	8.5	35	43.5	0.195402299	0.457875366	0.113333333	0.343357138	42.5
1032	hom	d	34	2	1	1	1	1	58.5	59.5	0.016806723	0.130006658	0.009345794	0.096824868	19.5
1033	hom	d	34	3	1	1	1	13.5	33	46.5	0.290322581	0.569030896	0.331908832	0.613967986	16.5
1034	hom	d	34	4	1	1	1	0.5	37.5	38	0.013157895	0.114960921	0.010869565	0.104447009	49.5
1035	hom	d	34	5	1	1	1	18	46.5	64.5	0.279069767	0.556562403	0.279447115	0.556982955	23
1036	hom	d	34	6	1	1	1	28	34.5	62.5	0.448	0.733303966	0.452008346	0.737332513	48.5
1037	hom	d	35	1	1	1	1	32	46	78	0.41025641	0.695165593	0.333584906	0.615746516	16.5
1038	hom	d	35	2	1	1	1	15	9	24	0.625	0.911738291	0.3125	0.593199776	24
1039	hom	d	35	3	1	1	0	NA	NA	NA	NA	NA	NA	NA	NA
1040	hom	d	35	4	1	1	1	24	4	28	0.857142857	1.18319964	0.741176471	1.037067568	72.5
1041	hom	d	35	5	1	1	1	8	20	28	0.285714286	0.563942641	0.285714286	0.563942641	27.5
1042	hom	d	35	6	1	1	1	57	13.5	70.5	0.808510638	1.11787411	0.803485093	1.111519467	54
1043	hom	d	37	1	1	1	1	64.5	26	90.5	0.712707182	1.005108013	0.701531863	0.99282921	6.5
1044	hom	d	37	2	1	1	1	53.5	21.5	75	0.713333333	1.005800119	0.713675214	1.006178201	5.5
1045	hom	d	37	3	1	1	0	NA	NA	NA	NA	NA	NA	NA	NA
1046	hom	d	37	5	0	NA	NA	NA	NA	NA	NA	NA	NA	NA	NA
1047	hom	d	37	6	0	NA	NA	NA	NA	NA	NA	NA	NA	NA	NA
1048	hom	d	37	4	1	1	1	42.5	29	71.5	0.594405594	0.880373873	0.59754902	0.883576868	13.5
1049	hom	d	38	1	1	1	1	6	23	29	0.206896552	0.472213686	0.191515152	0.452954988	19.5
1050	hom	d	38	2	1	1	1	68	15	83	0.819277108	1.131707226	0.811893023	1.12218686	13.5
1051	hom	d	38	3	1	1	1	25	74.5	99.5	0.251256281	0.525048194	0.258787078	0.533687146	12
1052	hom	d	38	4	1	1	1	10	5	15	0.666666667	0.955316618	0.37037037	0.654270584	25
1053	hom	d	38	5	1	1	1	11	39.5	50.5	0.217821782	0.485571429	0.217058824	0.48464664	6.5
1054	hom	d	38	6	1	1	1	11	49	60	0.183333333	0.442471681	0.184217838	0.443613565	0
1055	hom	d	39	1	1	1	1	41.5	9	50.5	0.821782178	1.134971215	0.805868545	1.114525478	54.5
1056	hom	d	39	2	1	1	1	27	3.5	30.5	0.885245902	1.225204318	0.880411255	1.217687966	82.5
1057	hom	d	39	3	1	1	1	29	10.5	39.5	0.734177215	1.029111856	0.75129199	1.048690702	41.5
1058	hom	d	39	4	1	1	1	37	10	47	0.787234043	1.091375241	0.785941043	1.08979732	46
1059	hom	d	39	5	1	NA	1	41	3.5	44.5	0.921348315	1.286534396	0.915897436	1.27656487	42
1060	hom	d	39	6	1	1	1	40	5.5	45.5	0.879120879	1.215704198	0.861971104	1.190148072	44.5
1061	hom	d	42	1	1	1	1	212	7	219	0.96803653	1.391046633	0.970504089	1.398196893	39.5
1062	hom	d	42	2	1	1	1	NA	NA	NA	NA	NA	NA	NA	96.5
1063	hom	d	42	3	1	1	1	44.5	5	49.5	0.898989899	1.24736603	0.895920942	1.242307673	37.5
1064	hom	d	42	4	1	1	1	25.5	2.5	28	0.910714286	1.267353871	0.910714286	1.267353871	16
1065	hom	d	42	5	1	1	1	92	6	98	0.93877551	1.320763434	0.927617521	1.298400268	14
1066	hom	d	42	6	1	1	1	82.5	27	109.5	0.753424658	1.051161117	0.750542662	1.04782439	63
1067	hom	d	43	1	1	1	1	53.5	18.5	72	0.743055556	1.039215245	0.745743034	1.042295824	10
1068	hom	d	43	2	1	1	1	73	41	114	0.640350877	0.927660754	0.640350877	0.927660754	21
1069	hom	d	43	3	1	1	NA	NA	NA	NA	NA	NA	NA	NA	NA
1070	hom	d	43	4	1	1	1	38.5	12	50.5	0.762376238	1.061610319	0.381188119	0.665438759	14
1071	hom	d	43	5	1	1	1	8	161	169	0.047337278	0.219325486	0.047337278	0.219325486	14
1072	hom	d	43	6	1	1	1	27.5	23.5	51	0.539215686	0.824654167	0.520089286	0.805492858	0
1073	hom	d	44	1	1	1	1	24.5	35.5	60	0.408333333	0.693210068	0.413003663	0.69795679	NA
1074	hom	d	44	2	1	1	1	58	13	71	0.816901408	1.128628052	0.816901408	1.128628052	17.5
1075	hom	d	44	3	1	1	1	32.5	20.5	53	0.613207547	0.899595971	0.601682778	0.887795208	7
1076	hom	d	44	4	1	1	1	26	11.5	37.5	0.693333333	0.98390535	0.677489177	0.966843621	27
1077	hom	d	44	5	1	1	1	35.5	9.5	45	0.788888889	1.093399861	0.788888889	1.093399861	14.5
1078	hom	d	44	6	1	1	1	93	24	117	0.794871795	1.100768815	0.794871795	1.100768815	36.5
1079	hom	d	45	1	1	1	1	7.5	57.5	65	0.115384615	0.346579954	0.125241313	0.361731804	19.5
1080	hom	d	45	2	1	1	1	33.5	8.5	42	0.797619048	1.104179124	0.812842362	1.123402658	39
1081	hom	d	45	3	1	1	1	21.5	14	35.5	0.605633803	0.891833992	0.528812057	0.814226189	NA
1082	hom	d	45	4	1	1	1	48	38	86	0.558139535	0.843669518	0.530799476	0.81621715	36
1083	hom	d	45	5	1	1	1	49	47.5	96.5	0.507772021	0.793170497	0.523021182	0.808427487	NA
1084	hom	d	45	6	1	1	1	52	17	69	0.753623188	1.051391453	0.712337662	1.004699781	38
1085	hom	d	56	1	1	1	1	46.5	21.5	68	0.683823529	0.97363697	0.685497835	0.975438653	9
1086	hom	d	56	2	1	1	1	30	1.5	31.5	0.952380952	1.350808349	0.890566038	1.233636627	7.5
1087	hom	d	56	3	1	1	1	81.5	37.5	119	0.68487395	0.974767002	0.682679392	0.972407265	19
1088	hom	d	56	4	1	1	1	46.5	24.5	71	0.654929577	0.94292061	0.643089431	0.930516424	21
1089	hom	d	56	5	1	1	1	37	35.5	72.5	0.510344828	0.795743729	0.345794393	0.628636975	0
1090	hom	d	56	6	1	1	1	0	13	13	0	0	0	0	32.5
1091	hom	d	57	1	1	1	1	31	35	66	0.46969697	0.755076551	0.46969697	0.755076551	20
1092	hom	d	57	2	1	1	1	5	8	13	0.384615385	0.668964074	0.238095238	0.509739679	69
1093	hom	d	57	3	1	1	1	57.5	9	66.5	0.864661654	1.194064342	0.87585034	1.210716677	10
1094	hom	d	57	4	1	1	1	2.5	30	32.5	0.076923077	0.281034902	0.119047619	0.352273709	17
1095	hom	d	57	5	1	1	1	18.5	3.5	22	0.840909091	1.160520785	0.838541667	1.157294166	21.5
1096	hom	d	57	6	1	1	1	58	19	77	0.753246753	1.050954764	0.740530303	1.036330213	23.5
1097	hom	d	58	1	1	1	1	54	27	81	0.666666667	0.955316618	0.577380952	0.863091388	23
1098	hom	d	58	2	1	1	1	76	12	88	0.863636364	1.192568134	0.856619571	1.182452502	26.5
1099	hom	d	58	3	1	1	1	79.5	5.5	85	0.935294118	1.313596478	0.931438127	1.305864761	45.5
1100	hom	d	58	4	1	1	1	31	8	39	0.794871795	1.100768815	0.792798913	1.098206849	47
1101	hom	d	58	5	1	1	1	12	30.5	42.5	0.282352941	0.560215692	0.478846154	0.764238001	25.5
1102	hom	d	58	6	1	1	1	39.5	9.5	49	0.806122449	1.114846524	0.812056738	1.122396357	58.5
1103	hom	d	59	1	1	1	1	NA	NA	NA	NA	NA	NA	NA	21
1104	hom	d	59	2	1	1	1	75.5	10	85.5	0.883040936	1.221759591	0.875146028	1.209650032	19
1105	hom	d	59	3	1	1	1	38	5	43	0.88372093	1.222818887	0.881521739	1.21940259	32.5
1106	hom	d	59	4	1	1	1	39	12	51	0.764705882	1.064351683	0.779411765	1.081881397	55
1107	hom	d	59	5	1	1	1	72.5	13.5	86	0.843023256	1.163418721	0.880571249	1.217934576	63.5
1108	hom	d	59	6	1	1	1	48	17.5	65.5	0.732824427	1.027581996	0.757498791	1.055900577	9
1109	hom	d	60	1	1	1	1	9.5	97.5	107	0.088785047	0.302563458	0.096453901	0.315792924	38
1110	hom	d	60	2	1	1	0	NA	NA	NA	NA	NA	NA	NA	NA
1111	hom	d	60	3	1	1	1	8	36.5	44.5	0.179775281	0.437856499	0.217767296	0.485505424	NA
1112	hom	d	60	4	1	1	1	35.5	21.5	57	0.622807018	0.909474704	0.637821531	0.925027471	45
1113	hom	d	60	5	0	NA	NA	NA	NA	NA	NA	NA	NA	NA	NA
1114	hom	d	60	6	1	1	1	40.5	14.5	55	0.736363636	1.031589734	0.768571429	1.068921243	21.5
1121	hom	d	63	1	1	1	1	18.5	33	51.5	0.359223301	0.642691856	0.422732068	0.707819335	NA
1122	hom	d	63	2	1	1	1	28	122.5	150.5	0.186046512	0.445967653	0.212714266	0.479357931	2
1123	hom	d	63	3	1	1	0	NA	NA	NA	NA	NA	NA	NA	NA
1124	hom	d	63	5	0	NA	NA	NA	NA	NA	NA	NA	NA	NA	NA
1125	hom	d	63	6	0	NA	NA	NA	NA	NA	NA	NA	NA	NA	NA
1126	hom	d	63	4	1	1	0	NA	NA	NA	NA	NA	NA	NA	NA
1127	hom	d	64	1	1	1	1	10.5	36.5	47	0.223404255	0.492302935	0.229705215	0.49982929	17.5
1128	hom	d	64	2	1	1	1	13.5	62	75.5	0.178807947	0.436595623	0.181693989	0.440349643	24.5
1129	hom	d	64	3	1	1	1	1.5	64.5	66	0.022727273	0.151332637	0.02	0.141897055	25.5
1130	hom	d	64	4	1	1	1	31.5	26	57.5	0.547826087	0.833297482	0.568003914	0.8536135	43
1131	hom	d	64	5	1	1	1	45.5	20	65.5	0.694656489	0.985340967	0.694405594	0.985068615	17
1132	hom	d	64	6	1	1	1	47.5	36.5	84	0.56547619	0.85106295	0.370588235	0.654496148	9.5
1133	hom	d	65	1	1	1	1	34.5	17.5	52	0.663461538	0.951921116	0.718219462	1.011216631	58.5
1134	hom	d	65	2	1	1	1	NA	NA	NA	NA	NA	NA	NA	47
1135	hom	d	65	3	1	1	1	83	8	91	0.912087912	1.26977085	0.911704063	1.269093738	72.5
1136	hom	d	65	4	1	1	1	40	15.5	55.5	0.720720721	1.014000403	0.720941558	1.014246549	32.5
1137	hom	d	65	5	1	1	1	55.5	32.5	88	0.630681818	0.917615501	0.509789597	0.795188386	15.5
1138	hom	d	65	6	1	1	1	7.5	31.5	39	0.192307692	0.453961252	0.176691729	0.433827882	42
1139	hom	d	67	1	1	1	1	76.5	9.5	86	0.889534884	1.2319885	0.895658263	1.241877804	31
1140	hom	d	67	2	1	1	1	40.5	5	45.5	0.89010989	1.232906716	0.892857143	1.237323155	63
1141	hom	d	67	3	1	1	1	NA	NA	NA	NA	NA	NA	NA	64.5
1142	hom	d	67	4	1	1	1	NA	NA	NA	NA	NA	NA	NA	29
1143	hom	d	67	5	1	1	1	NA	NA	NA	NA	NA	NA	NA	23
1144	hom	d	67	6	1	1	1	165.5	5.5	171	0.967836257	1.390478223	0.9687702	1.393143785	66
1145	hom	d	68	1	1	1	1	86.5	5.5	92	0.940217391	1.323787344	0.944882831	1.333813906	34.5
1146	hom	d	68	2	1	1	0	NA	NA	NA	NA	NA	NA	NA	NA
1147	hom	d	68	3	1	1	1	89.5	3	92.5	0.967567568	1.389718312	0.968235294	1.391612469	31.5
1148	hom	d	68	4	1	1	1	45	35.5	80.5	0.559006211	0.844542203	0.47599681	0.761385744	58
1149	hom	d	68	5	1	1	1	77	11	88	0.875	1.209429203	0.875	1.209429203	70.5
1150	hom	d	68	6	1	1	1	71.5	8.5	80	0.89375	1.238769188	0.878947368	1.215438149	55.5
1151	hom	d	69	1	1	1	1	NA	NA	NA	NA	NA	NA	NA	92
1152	hom	d	69	2	1	1	0	NA	NA	NA	NA	NA	NA	NA	NA
1153	hom	d	69	3	1	1	1	96.5	16	112.5	0.857777778	1.184107701	0.861312984	1.189195035	104
1154	hom	d	69	4	1	1	1	NA	NA	NA	NA	NA	NA	NA	44
1155	hom	d	69	5	1	1	1	88.5	11.5	100	0.885	1.224818739	0.88661859	1.227363364	50
1156	hom	d	69	6	1	1	1	110.5	15	125.5	0.880478088	1.217790962	0.879321754	1.216012411	31.5
1157	hom	d	70	1	1	1	1	99	21.5	120.5	0.821576763	1.134702897	0.824219292	1.138163946	0
1158	hom	d	70	2	1	1	1	66.5	16.5	83	0.801204819	1.108656449	0.838293651	1.156957249	44
1159	hom	d	70	3	1	1	1	54.5	23	77.5	0.703225806	0.994681682	0.703364424	0.994833407	64
1160	hom	d	70	4	1	1	1	NA	NA	NA	NA	NA	NA	NA	61.5
1161	hom	d	70	5	1	1	1	55.5	3	58.5	0.948717949	1.342359325	0.948860316	1.342682259	26.5
1162	hom	d	70	6	1	1	1	72.5	4.5	77	0.941558442	1.326630591	0.941464238	1.326429871	28
1163	hom	d	71	1	1	1	1	51	17.5	68.5	0.744525547	1.040898936	0.729314421	1.023623952	75
1164	hom	d	71	2	1	1	1	38.5	14	52.5	0.733333333	1.028157225	0.734749455	1.029759746	19.5
1165	hom	d	71	3	1	1	1	45.5	44.5	90	0.505555556	0.790953833	0.574561404	0.860238714	9
1166	hom	d	71	4	1	1	1	58	11.5	69.5	0.834532374	1.151872998	0.829678363	1.145379577	25.5
1167	hom	d	71	5	1	1	1	66.5	30.5	97	0.68556701	0.975513146	0.623287671	0.909970609	45.5
1168	hom	d	71	6	1	1	1	15.5	13.5	29	0.534482759	0.819908315	0.562111801	0.847670831	18.5
1169	hom	d	72	1	1	1	1	59.5	14.5	74	0.804054054	1.112235782	0.765224359	1.064963065	20
1170	hom	d	72	2	1	1	1	42.5	96.5	139	0.305755396	0.585902438	0.348314607	0.631284078	2.5
1171	hom	d	72	3	1	1	1	33.5	21.5	55	0.609090909	0.895373671	0.636217949	0.923360057	24
1172	hom	d	72	4	1	1	1	40	31.5	71.5	0.559440559	0.84497963	0.363732607	0.647384881	12
1173	hom	d	72	5	1	1	1	47.5	7	54.5	0.871559633	1.204258085	0.872210953	1.205232482	37
1174	hom	d	72	6	1	1	1	28	36.5	64.5	0.434108527	0.719314464	0.333333333	0.615479709	NA
1175	hom	d	73	1	1	1	1	22.5	108	130.5	0.172413793	0.428192756	0.256155237	0.530677538	0
1176	hom	d	73	2	1	1	1	42.5	25	67.5	0.62962963	0.916525743	0.625939019	0.912708349	0.5
1177	hom	d	73	3	1	1	1	67	18.5	85.5	0.783625731	1.086980441	0.757924043	1.056396825	2
1178	hom	d	73	4	1	1	1	41.5	43.5	85	0.488235294	0.773632372	0.486486486	0.771883004	0
1179	hom	d	73	5	1	1	1	NA	NA	NA	NA	NA	NA	NA	22.5
1180	hom	d	73	6	1	1	1	98	8	106	0.924528302	1.292496668	0.924528302	1.292496668	5
1181	hom	d	74	1	1	1	1	28	39.5	67.5	0.414814815	0.699795402	0.414508341	0.699484364	10.5
1182	hom	d	74	2	1	1	1	NA	NA	NA	NA	NA	NA	NA	19
1183	hom	d	74	3	1	1	1	50.5	24.5	75	0.673333333	0.962405691	0.667173252	0.955854036	12.5
1184	hom	d	74	4	1	1	1	29.5	29.5	59	0.5	0.785398163	0.489411765	0.774809137	17.5
1185	hom	d	74	5	1	1	1	41.5	24.5	66	0.628787879	0.915654395	0.621240602	0.907859447	23
1186	hom	d	74	6	1	1	1	45	30.5	75.5	0.59602649	0.882024985	0.597310127	0.883333306	13
1187	hom	d	75	1	1	1	1	9	48.5	57.5	0.156521739	0.40675185	0.157138536	0.407599936	34.5
1188	hom	d	75	2	1	1	1	67	59.5	126.5	0.529644269	0.815059827	0.325242718	0.606871694	39
1189	hom	d	75	3	1	1	1	135.5	16	151.5	0.894389439	1.239808088	0.874777184	1.209092465	21
1190	hom	d	75	4	1	1	1	12.5	23	35.5	0.352112676	0.63526499	0.345648604	0.628483708	12
1191	hom	d	75	5	1	1	1	26	60	86	0.302325581	0.582174365	0.352566764	0.635740276	45.5
1192	hom	d	75	6	1	1	1	21	49.5	70.5	0.29787234	0.577315908	0.295222279	0.57441481	6
1193	hom	d	76	1	1	1	1	72	6.5	78.5	0.917197452	1.278915177	0.91514691	1.2752155	43.5
1194	hom	d	76	2	1	1	1	53	24	77	0.688311688	0.978472446	0.695780399	0.986561774	54
1195	hom	d	76	3	1	1	1	71	5.5	76.5	0.928104575	1.299341553	0.93956044	1.322405403	52.5
1196	hom	d	76	4	1	1	1	40.5	6.5	47	0.861702128	1.189758331	0.85171386	1.175502477	26.5
1197	hom	d	76	5	1	1	1	13	26.5	39.5	0.329113924	0.610997185	0.376329787	0.660430949	43.5
1198	hom	d	76	6	1	1	1	119	13	132	0.901515152	1.251579596	0.901515152	1.251579596	61
1199	hom	d	78	1	1	1	1	45.5	17.5	63	0.722222222	1.015675159	0.694642857	0.985326168	65
1200	hom	d	78	2	1	1	1	34	24.5	58.5	0.581196581	0.866955927	0.597568389	0.883596617	18
1201	hom	d	78	3	1	1	1	35	10	45	0.777777778	1.079913649	0.78280543	1.085985061	22.5
1202	hom	d	78	4	1	1	1	31	20.5	51.5	0.601941748	0.888059719	0.303921569	0.583910614	7.5
1203	hom	d	78	5	1	1	1	67	11.5	78.5	0.853503185	1.178026248	0.865790384	1.195717039	14.5
1204	hom	d	78	6	1	1	1	67	18	85	0.788235294	1.09259953	0.787545788	1.091756204	9
1205	hom	d	79	1	1	1	1	NA	NA	NA	NA	NA	NA	NA	15
1206	hom	d	79	2	1	1	1	NA	NA	NA	NA	NA	NA	NA	38
1207	hom	d	79	3	1	1	1	79	21	100	0.79	1.094762509	0.79	1.094762509	54.5
1208	hom	d	79	4	1	1	1	NA	NA	NA	NA	NA	NA	NA	43
1209	hom	d	79	5	1	1	0	NA	NA	NA	NA	NA	NA	NA	NA
1210	hom	d	79	6	1	1	1	58	13.5	71.5	0.811188811	1.121286514	0.803896361	1.112037169	NA
1217	hom	d	83	1	1	1	1	52.5	13.5	66	0.795454545	1.101490788	0.794239631	1.099986485	49
1218	hom	d	83	2	1	1	1	NA	NA	NA	NA	NA	NA	NA	76
1219	hom	d	83	3	1	1	1	65.5	14.5	80	0.81875	1.131022682	0.81875	1.131022682	45.5
1220	hom	d	83	4	1	1	1	148.5	33	181.5	0.818181818	1.130285664	0.860931174	1.188642997	14
1221	hom	d	83	5	1	1	1	139	46	185	0.751351351	1.048759368	0.751351351	1.048759368	20
1222	hom	d	83	6	1	1	1	6	81	87	0.068965517	0.265729119	0.074069149	0.275633396	45
1223	hom	d	84	1	1	1	1	43	16	59	0.728813559	1.023060481	0.705952381	0.997669865	17
1224	hom	d	84	2	1	1	1	29	19	48	0.604166667	0.89033346	0.575	0.8606823	28.5
1225	hom	d	84	3	1	1	1	35.5	13	48.5	0.731958763	1.026604312	0.731244672	1.025798569	16
1226	hom	d	84	4	1	1	1	23	8.5	31.5	0.73015873	1.024574546	0.759782609	1.058569171	0
1227	hom	d	84	5	1	1	1	45	27	72	0.625	0.911738291	0.738095238	1.033556844	11.5
1228	hom	d	84	6	1	1	1	NA	NA	NA	NA	NA	NA	NA	54
1229	hom	d	88	1	1	1	1	45.5	17	62.5	0.728	1.022145919	0.733930453	1.028832609	50.5
1230	hom	d	88	2	1	1	1	63.5	31	94.5	0.671957672	0.960939875	0.705838877	0.99754531	16.5
1231	hom	d	88	3	1	1	1	48	2	50	0.96	1.369438406	0.958651144	1.366024069	20.5
1232	hom	d	88	4	1	1	1	46.5	7	53.5	0.869158879	1.200684518	0.866246499	1.19638655	7.5
1233	hom	d	88	5	1	1	1	42	21.5	63.5	0.661417323	0.949759651	0.69280303	0.98333046	52.5
1234	hom	d	88	6	1	1	1	21.5	7	28.5	0.754385965	1.052277011	0.730769231	1.025262482	31.5
1235	hom	d	90	1	1	1	1	12	47	59	0.203389831	0.467871566	0.202298851	0.466515021	2
1236	hom	d	90	2	1	1	1	49	19.5	68.5	0.715328467	1.008008435	0.705982906	0.997703365	30.5
1237	hom	d	90	3	1	1	1	40.5	7	47.5	0.852631579	1.1767953	0.849819332	1.172843988	46
1238	hom	d	90	4	1	1	1	26.5	6	32.5	0.815384615	1.126670227	0.793859649	1.099516668	7.5
1239	hom	d	90	5	1	1	1	91.5	16.5	108	0.847222222	1.169221924	0.855366726	1.180668311	17
1240	hom	d	90	6	1	1	1	20	38	58	0.344827586	0.627620289	0.444444444	0.729727656	29.5
1241	hom	d	91	1	1	1	1	44	14	58	0.75862069	1.057210417	0.736048265	1.031231918	22.5
1242	hom	d	91	2	1	1	0	NA	NA	NA	NA	NA	NA	NA	NA
1243	hom	d	91	3	1	1	0	NA	NA	NA	NA	NA	NA	NA	NA
1244	hom	d	91	4	1	1	1	35.5	35.5	71	0.5	0.785398163	0.513341544	0.798741291	21.5
1245	hom	d	91	5	1	1	1	49	26	75	0.653333333	0.94124265	0.641071429	0.928411654	29
1246	hom	d	91	6	1	1	1	48	13.5	61.5	0.780487805	1.083180084	0.69812753	0.989115367	86
1247	hom	d	92	1	1	1	1	26	11.5	37.5	0.693333333	0.98390535	0.346666667	0.629553677	51
1248	hom	d	92	2	1	1	1	94.5	8	102.5	0.92195122	1.287656199	0.923194206	1.289981571	NA
1249	hom	d	92	3	1	1	1	42	11	53	0.79245283	1.097780035	0.396226415	0.680864733	17
1250	hom	d	92	4	1	1	1	72.5	8	80.5	0.900621118	1.250082403	0.890947165	1.234247517	62
1251	hom	d	92	5	1	1	1	53.5	11.5	65	0.823076923	1.136665241	0.825137264	1.139371036	57.5
1252	hom	d	92	6	1	1	1	8	23.5	31.5	0.253968254	0.528168926	0.126984127	0.364356725	36.5
1253	hom	d	93	1	1	1	1	44	27	71	0.61971831	0.906290939	0.61971831	0.906290939	22
1254	hom	d	93	2	1	1	1	19	20	39	0.487179487	0.772576245	0.487179487	0.772576245	63
1255	hom	d	93	3	1	1	1	67.5	4	71.5	0.944055944	1.332008566	0.951677149	1.349161666	30
1256	hom	d	93	4	1	1	1	44	21	65	0.676923077	0.966238223	0.676923077	0.966238223	60
1257	hom	d	93	5	1	1	1	66	19.5	85.5	0.771929825	1.072912974	0.773225541	1.074458559	60.5
1258	hom	d	93	6	1	1	1	54.5	47	101.5	0.536945813	0.82237768	0.602447917	0.888576804	2.5
1259	hom	d	94	1	1	1	1	108	3	111	0.972972973	1.405647649	0.972972973	1.405647649	34.5
1260	hom	d	94	2	1	1	1	NA	NA	NA	NA	NA	NA	NA	25
1261	hom	d	94	3	1	1	1	99	14.5	113.5	0.872246696	1.205286015	0.834755091	1.15217275	83
1262	hom	d	94	4	1	1	1	27	33.5	60.5	0.446280992	0.731575269	0.400584795	0.685315985	12
1263	hom	d	94	5	1	1	1	85	19	104	0.817307692	1.129153536	0.817307692	1.129153536	46
1264	hom	d	94	6	1	1	1	NA	NA	NA	NA	NA	NA	NA	46.5
1265	hom	d	95	1	1	1	1	4.5	56	60.5	0.074380165	0.276226631	0.037190083	0.194063097	39
1266	hom	d	95	2	1	1	1	71	57.5	128.5	0.552529183	0.838024459	0.563473054	0.849042947	46.5
1267	hom	d	95	3	1	1	1	NA	NA	NA	NA	NA	NA	NA	11
1268	hom	d	95	4	1	1	1	59.5	5.5	65	0.915384615	1.275642282	0.911199231	1.268205232	77
1269	hom	d	95	5	1	1	1	NA	NA	NA	NA	NA	NA	NA	51.5
1270	hom	d	95	6	1	1	1	19.5	15	34.5	0.565217391	0.850801911	0.495	0.78039808	19.5
1271	hom	d	96	1	1	1	1	72	6	78	0.923076923	1.289761425	0.923076923	1.289761425	37
1272	hom	d	96	2	1	1	1	37	8	45	0.822222222	1.13554642	0.828703704	1.144084665	39.5
1273	hom	d	96	3	1	1	1	41	13	54	0.759259259	1.057956887	0.790123457	1.094914077	15
1274	hom	d	96	4	1	1	1	81	26	107	0.757009346	1.055329786	0.757009346	1.055329786	7
1275	hom	d	96	5	1	1	1	10	1	11	0.909090909	1.264518958	0.909090909	1.264518958	12
1276	hom	d	96	6	1	1	1	12	35	47	0.255319149	0.529719325	0.419191919	0.704234101	2.5
1277	hom	d	97	1	1	1	1	111	15	126	0.880952381	1.218522618	0.879823455	1.216783168	0
1278	hom	d	97	2	1	1	1	7.5	59	66.5	0.112781955	0.342486531	0.118923217	0.352081595	3
1279	hom	d	97	3	1	1	1	49.5	31	80.5	0.614906832	0.901341273	0.615942029	0.902405207	1.5
1280	hom	d	97	4	1	1	1	56	12.5	68.5	0.817518248	1.129426046	0.408759124	0.693643165	8
1281	hom	d	97	5	1	1	1	49	9	58	0.844827586	1.165904541	0.422413793	0.707497174	0
1282	hom	d	97	6	1	1	1	40	12.5	52.5	0.761904762	1.061056648	0.758561644	1.057141428	4
1283	hom	d	98	1	0	NA	NA	NA	NA	NA	NA	NA	NA	NA	NA
1284	hom	d	98	2	0	NA	NA	NA	NA	NA	NA	NA	NA	NA	NA
1285	hom	d	98	3	0	NA	NA	NA	NA	NA	NA	NA	NA	NA	NA
1286	hom	d	98	5	0	NA	NA	NA	NA	NA	NA	NA	NA	NA	NA
1287	hom	d	98	6	0	NA	NA	NA	NA	NA	NA	NA	NA	NA	NA
1288	hom	d	98	4	1	1	1	NA	NA	NA	NA	NA	NA	NA	20.5
1289	hom	d	99	1	1	1	1	60.5	34.5	95	0.636842105	0.924008871	0.647137746	0.934746841	0
1290	hom	d	99	2	1	1	1	33.5	28.5	62	0.540322581	0.82576458	0.613636364	0.900036265	0
1291	hom	d	99	3	1	1	1	NA	NA	NA	NA	NA	NA	NA	4
1292	hom	d	99	4	1	1	1	41	26.5	67.5	0.607407407	0.89364927	0.596720951	0.882732716	0
1293	hom	d	99	5	1	1	1	43	69.5	112.5	0.382222222	0.666503079	0.383986928	0.668318085	0
1294	hom	d	99	6	1	1	1	84.5	40	124.5	0.678714859	0.968155341	0.681453205	0.971090691	5
1295	hom	d	100	1	1	1	1	30	31	61	0.491803279	0.777201075	0.491803279	0.777201075	33.5
1296	hom	d	100	2	1	1	1	46	16	62	0.741935484	1.037934458	0.742648972	1.038750112	35.5
1297	hom	d	100	3	1	1	1	52	27.5	79.5	0.65408805	0.942035775	0.579908257	0.865650551	21.5
1298	hom	d	100	4	1	1	1	130	33.5	163.5	0.795107034	1.101060162	0.775866431	1.07761843	49
1299	hom	d	100	5	1	1	1	101	16	117	0.863247863	1.192002434	0.863247863	1.192002434	41.5
1300	hom	d	100	6	1	1	1	67	40	107	0.626168224	0.912945205	0.626168224	0.912945205	26.5
1301	hom	d	101	1	1	1	1	63	1.5	64.5	0.976744186	1.417700404	0.977397602	1.419883206	85
1302	hom	d	101	2	1	1	1	30.5	6.5	37	0.824324324	1.138301933	0.822552448	1.135978441	25
1303	hom	d	101	3	1	1	1	57.5	12	69.5	0.827338129	1.142275294	0.835435057	1.153088912	84
1304	hom	d	101	4	1	1	1	20.5	16	36.5	0.561643836	0.84719924	0.592606707	0.878542678	35
1305	hom	d	101	5	1	1	1	35.5	14	49.5	0.717171717	1.010052782	0.654743976	0.942725413	32
1306	hom	d	101	6	1	1	1	62	55.5	117.5	0.527659574	0.813071865	0.557048202	0.842570871	66
1307	hom	d	103	1	1	1	1	21	21.5	42.5	0.494117647	0.779515675	0.441102757	0.726363858	43.5
1308	hom	d	103	2	1	1	1	40	19	59	0.677966102	0.967353867	0.681451613	0.971088983	36
1309	hom	d	103	3	1	1	1	29	20.5	49.5	0.585858586	0.871684397	0.577694236	0.863408508	25.5
1310	hom	d	103	4	1	1	1	NA	NA	NA	NA	NA	NA	NA	4.5
1311	hom	d	103	5	1	1	1	50	20.5	70.5	0.709219858	1.001261527	0.741681072	1.037643795	29.5
1312	hom	d	103	6	1	1	1	14	51.5	65.5	0.213740458	0.480610648	0.214354067	0.48135866	41.5
1313	hom	d	104	1	1	1	1	42	7	49	0.857142857	1.18319964	0.859626249	1.186761058	24
1314	hom	d	104	2	1	1	1	103.5	29	132.5	0.781132075	1.083958757	0.78489637	1.088524977	38
1315	hom	d	104	3	1	1	1	8	22	30	0.266666667	0.542639102	0.248868778	0.522291565	0
1316	hom	d	104	4	1	1	1	59.5	18	77.5	0.767741935	1.067938453	0.666359541	0.9549909	36
1317	hom	d	104	5	1	1	1	114.5	10	124.5	0.919678715	1.28344818	0.894255769	1.239590685	11
1318	hom	d	104	6	1	1	1	33	30	63	0.523809524	0.809216695	0.6	0.886077124	24.5
1319	hom	d	106	1	1	1	1	NA	NA	NA	NA	NA	NA	NA	NA
1320	hom	d	106	2	1	1	1	NA	NA	NA	NA	NA	NA	NA	34.5
1321	hom	d	106	3	1	1	1	NA	NA	NA	NA	NA	NA	NA	30
1322	hom	d	106	4	1	1	1	NA	NA	NA	NA	NA	NA	NA	10.5
1323	hom	d	106	5	1	1	1	93	53	146	0.636986301	0.924158797	0.636986301	0.924158797	10.5
1324	hom	d	106	6	1	1	1	NA	NA	NA	NA	NA	NA	NA	29
1325	hom	d	107	1	1	1	1	14.5	15	29.5	0.491525424	0.776923181	0.512820513	0.798220081	25
1326	hom	d	107	2	1	1	1	20	9.5	29.5	0.677966102	0.967353867	0.384615385	0.668964074	63
1327	hom	d	107	3	1	1	1	NA	NA	NA	NA	NA	NA	NA	0
1328	hom	d	107	4	1	1	1	NA	NA	NA	NA	NA	NA	NA	22
1329	hom	d	107	5	1	1	1	NA	NA	NA	NA	NA	NA	NA	19
1330	hom	d	107	6	1	1	1	NA	NA	NA	NA	NA	NA	NA	0
1331	hom	d	108	1	1	1	1	61	26	87	0.701149425	0.992411401	0.701149425	0.992411401	0
1332	hom	d	108	2	1	1	1	21.5	21.5	43	0.5	0.785398163	0.290540541	0.569270961	28
1333	hom	d	108	3	1	1	1	111	35	146	0.760273973	1.05914445	0.785836386	1.089669753	19
1334	hom	d	108	4	1	1	1	51	57.5	108.5	0.470046083	0.7554263	0.473536419	0.758922212	8
1335	hom	d	108	5	1	1	1	NA	NA	NA	NA	NA	NA	NA	31
1336	hom	d	108	6	1	1	1	38	17.5	55.5	0.684684685	0.974563317	0.68115942	0.970775451	1.5
1337	hom	d	111	1	1	1	1	51	26	77	0.662337662	0.950732381	0.611457611	0.897800125	0
1338	hom	d	111	2	1	1	1	59	67	126	0.468253968	0.753630764	0.468253968	0.753630764	14
1339	hom	d	111	3	1	1	1	30	3	33	0.909090909	1.264518958	0.909090909	1.264518958	6
1340	hom	d	111	4	1	1	1	94	26.5	120.5	0.780082988	1.082691237	0.771493625	1.072393354	1.5
1341	hom	d	111	5	1	1	1	18	44.5	62.5	0.288	0.566469446	0.284853249	0.562989217	2.5
1342	hom	d	111	6	1	1	1	98	20	118	0.830508475	1.146484771	0.830508475	1.146484771	3
1343	hom	d	112	1	1	1	1	58	15	73	0.794520548	1.100334021	0.794520548	1.100334021	16
1344	hom	d	112	2	1	1	1	19.5	24.5	44	0.443181818	0.728456981	0.464177292	0.749544738	10.5
1345	hom	d	112	3	1	1	1	51	13	64	0.796875	1.103253806	0.793743891	1.099373606	6.5
1346	hom	d	112	4	1	1	1	45	20.5	65.5	0.687022901	0.977082001	0.682445068	0.972155563	8.5
1347	hom	d	112	6	0	NA	NA	NA	NA	NA	NA	NA	NA	NA	NA
1348	hom	d	112	5	1	1	1	53.5	18	71.5	0.748251748	1.045181186	0.722515213	1.016002282	24
1349	hom	d	113	1	1	1	1	6	41.5	47.5	0.126315789	0.363351949	0.118035191	0.350707682	NA
1350	hom	d	113	2	1	1	1	NA	NA	NA	NA	NA	NA	NA	7.5
1351	hom	d	113	3	1	1	1	81.5	7	88.5	0.920903955	1.285710108	0.930794431	1.304593918	11.5
1352	hom	d	113	4	1	1	0	NA	NA	NA	NA	NA	NA	NA	NA
1353	hom	d	113	5	1	1	1	12	72.5	84.5	0.142011834	0.386387358	0.143050799	0.387873318	0
1354	hom	d	113	6	1	1	1	20	38.5	58.5	0.341880342	0.624516799	0.422945205	0.708035057	1
1355	hom	d	114	1	1	1	1	NA	NA	NA	NA	NA	NA	NA	0
1356	hom	d	114	2	1	1	1	NA	NA	NA	NA	NA	NA	NA	0
1357	hom	d	114	3	1	1	1	52.5	46	98.5	0.532994924	0.818417081	0.592948718	0.878890733	4.5
1358	hom	d	114	4	1	1	1	9.5	85.5	95	0.1	0.321750554	0.154127482	0.403446794	2.5
1359	hom	d	114	5	1	1	1	NA	NA	NA	NA	NA	NA	NA	0
1360	hom	d	114	6	1	1	1	10.5	33.5	44	0.238636364	0.510374678	0.2421875	0.514529696	0
1361	hom	d	115	1	1	1	1	52.5	7	59.5	0.882352941	1.220690549	0.884920635	1.22469437	44.5
1362	hom	d	115	2	1	1	1	40	9.5	49.5	0.808080808	1.117328144	0.814080209	1.124991515	40.5
1363	hom	d	115	3	1	1	1	46	29	75	0.613333333	0.899725114	0.620192308	0.906779196	37
1364	hom	d	115	4	1	1	1	37	4	41	0.902439024	1.253133134	0.902439024	1.253133134	3.5
1365	hom	d	115	5	1	1	1	31.5	23.5	55	0.572727273	0.858384358	0.556034483	0.841550608	19
1366	hom	d	115	6	1	1	1	22	4.5	26.5	0.830188679	1.146058748	0.758658009	1.057254023	46.5
1367	hom	d	118	1	1	1	1	85	14.5	99.5	0.854271357	1.179113636	0.839678697	1.158841446	37
1368	hom	d	118	2	1	1	1	68	10	78	0.871794872	1.204609767	0.87343441	1.207068563	0
1369	hom	d	118	3	1	1	1	132.5	5.5	138	0.960144928	1.369808518	0.961827957	1.37415482	19
1370	hom	d	118	4	1	1	1	73	24	97	0.75257732	1.050178732	0.747716015	1.044564224	30.5
1371	hom	d	118	5	1	1	1	83	6	89	0.93258427	1.308141342	0.93258427	1.308141342	1
1372	hom	d	118	6	1	1	1	138	7.5	145.5	0.948453608	1.341760839	0.929191919	1.301453642	2.5
1373	hom	d	120	1	1	1	1	20	40	60	0.333333333	0.615479709	0.333333333	0.615479709	0
1374	hom	d	120	2	1	1	1	35.5	41	76.5	0.464052288	0.74941941	0.46	0.745355373	10
1375	hom	d	120	3	1	1	1	25.5	29	54.5	0.467889908	0.753265959	0.481122449	0.766516125	0
1376	hom	d	120	4	1	1	1	41.5	23.5	65	0.638461538	0.9256934	0.563212773	0.848780552	0
1377	hom	d	120	5	1	1	1	63.5	32.5	96	0.661458333	0.949802983	0.825268817	1.139544226	8.5
1378	hom	d	120	6	1	1	1	0	39.5	39.5	0	0	0	0	40
1379	hom	d	123	1	1	1	0	NA	NA	NA	NA	NA	NA	NA	NA
1380	hom	d	123	2	1	1	0	NA	NA	NA	NA	NA	NA	NA	NA
1381	hom	d	123	3	1	1	0	NA	NA	NA	NA	NA	NA	NA	NA
1382	hom	d	123	4	1	1	0	NA	NA	NA	NA	NA	NA	NA	NA
1383	hom	d	123	5	1	1	0	NA	NA	NA	NA	NA	NA	NA	NA
1384	hom	d	123	6	1	1	0	NA	NA	NA	NA	NA	NA	NA	NA
1385	hom	n	202	1	1	1	1	55.5	24	79.5	0.698113208	0.989099768	0.678293316	0.967704059	28
1386	hom	n	202	2	1	1	1	NA	NA	NA	NA	NA	NA	NA	14
1387	hom	n	202	3	1	1	1	8.5	14	22.5	0.377777778	0.661924806	0.188888889	0.449609075	38.5
1388	hom	n	202	4	1	1	1	28	10	38	0.736842105	1.032132861	0.811059908	1.121121848	32
1389	hom	n	202	5	1	1	1	33.5	43.5	77	0.435064935	0.720279164	0.491071429	0.776469117	30
1390	hom	n	202	6	1	1	1	42	23	65	0.646153846	0.933717682	0.654251409	0.942207501	41
1391	hom	n	218	1	1	1	1	45.5	17.5	63	0.722222222	1.015675159	0.728787879	1.023031599	19
1392	hom	n	218	2	1	1	1	NA	NA	NA	NA	NA	NA	NA	21
1393	hom	n	218	3	1	1	1	35.5	28	63.5	0.559055118	0.844591454	0.569167498	0.854788187	42
1394	hom	n	218	4	1	1	1	74	10.5	84.5	0.875739645	1.210548863	0.891694302	1.235447791	17.5
1395	hom	n	218	5	1	1	1	57	21	78	0.730769231	1.025262482	0.730864198	1.025369539	3
1396	hom	n	218	6	1	1	1	104.5	17.5	122	0.856557377	1.182363778	0.826970033	1.141788541	30
1397	hom	n	222	1	1	1	1	2	7	9	0.222222222	0.490882678	0.222222222	0.490882678	24
1398	hom	n	222	2	1	1	1	106	19	125	0.848	1.170303983	0.848	1.170303983	0
1399	hom	n	222	3	1	1	1	36	15.5	51.5	0.699029126	0.990097765	0.700987842	0.992234919	31
1400	hom	n	222	4	1	1	1	47	10	57	0.824561404	1.138613516	0.824561404	1.138613516	25.5
1401	hom	n	222	5	1	1	1	8	29	37	0.216216216	0.483623943	0.216216216	0.483623943	5
1402	hom	n	222	6	1	1	1	57	35.5	92.5	0.616216216	0.902687096	0.628833585	0.915701698	5
1403	hom	n	226	1	1	1	1	14	16	30	0.466666667	0.752040089	0.466666667	0.752040089	12
1404	hom	n	226	2	1	1	1	80	5.5	85.5	0.935672515	1.314366608	0.935430917	1.313874654	45
1405	hom	n	226	3	1	1	1	86	7.5	93.5	0.919786096	1.283645785	0.91660628	1.27784433	18
1406	hom	n	226	4	1	1	1	92	24	116	0.793103448	1.098582641	0.792892157	1.098321889	38.5
1407	hom	n	226	5	1	1	1	91.5	16.5	108	0.847222222	1.169221924	0.847255575	1.169268278	17
1408	hom	n	226	6	1	1	1	70	24.5	94.5	0.740740741	1.036570282	0.738636364	1.034172425	28.5
1409	hom	n	230	1	1	1	1	53.5	12.5	66	0.810606061	1.120542431	0.813133641	1.123776168	22
1410	hom	n	230	2	1	1	1	24	56.5	80.5	0.298136646	0.577604842	0.378117914	0.662275553	25.5
1411	hom	n	230	3	1	1	1	85	20	105	0.80952381	1.119162886	0.80952381	1.119162886	0
1412	hom	n	230	4	1	1	1	NA	NA	NA	NA	NA	NA	NA	1
1413	hom	n	230	5	1	1	1	NA	NA	NA	NA	NA	NA	NA	28
1414	hom	n	230	6	1	1	1	NA	NA	NA	NA	NA	NA	NA	29
1415	hom	n	234	1	1	1	1	NA	NA	NA	NA	NA	NA	NA	34.5
1416	hom	n	234	2	1	1	1	47	12	59	0.796610169	1.102924761	0.796610169	1.102924761	55.5
1417	hom	n	234	3	1	1	1	64.5	11	75.5	0.854304636	1.179160798	0.843240093	1.163716839	73
1418	hom	n	234	4	1	1	1	49	4.5	53.5	0.91588785	1.276547602	0.922056686	1.287852843	43
1419	hom	n	234	5	1	1	1	NA	NA	NA	NA	NA	NA	NA	49.5
1420	hom	n	234	6	1	1	1	18.5	37.5	56	0.330357143	0.61231943	0.325837321	0.607506171	33
1421	hom	n	235	1	1	1	1	0	3	3	0	0	0	0	50
1422	hom	n	235	2	1	1	1	27	16	43	0.627906977	0.914742953	0.627906977	0.914742953	36.5
1423	hom	n	235	3	1	1	1	34.5	16	50.5	0.683168317	0.97293261	0.701372074	0.992654624	41.5
1424	hom	n	235	4	1	1	1	64.5	10	74.5	0.865771812	1.195689798	0.864397525	1.193678442	66
1425	hom	n	235	5	1	1	1	48.5	13	61.5	0.788617886	1.093067907	0.787260274	1.091407289	70
1426	hom	n	235	6	1	1	1	12	29	41	0.292682927	0.571627801	0.292682927	0.571627801	73.5
1427	hom	n	237	1	1	1	1	78	55	133	0.586466165	0.872301204	0.586466165	0.872301204	18.5
1428	hom	n	237	2	1	1	1	2	1	3	0.666666667	0.955316618	0.666666667	0.955316618	28.5
1429	hom	n	237	3	1	1	1	79	54	133	0.593984962	0.879945572	0.593984962	0.879945572	10.5
1430	hom	n	237	4	1	1	1	42.5	47.5	90	0.472222222	0.757606077	0.471194469	0.756576674	5
1431	hom	n	237	5	1	1	1	25	17	42	0.595238095	0.881221761	0.595238095	0.881221761	17
1432	hom	n	237	6	1	1	1	NA	NA	NA	NA	NA	NA	NA	0
1433	hom	n	243	1	1	1	1	41.5	40.5	82	0.506097561	0.791495876	0.508329615	0.793728163	15
1434	hom	n	243	2	1	1	1	29.5	9	38.5	0.766233766	1.066154691	0.773809524	1.075156177	8
1435	hom	n	243	3	1	1	1	65	18.5	83.5	0.778443114	1.08071426	0.776755336	1.07868499	23
1436	hom	n	243	4	1	1	1	59.5	14	73.5	0.80952381	1.119162886	0.806925996	1.115863615	40.5
1437	hom	n	243	5	1	1	1	86	30.5	116.5	0.738197425	1.03367306	0.749570849	1.046702152	7
1438	hom	n	243	6	1	1	1	40.5	14.5	55	0.736363636	1.031589734	0.720572641	1.013835386	16.5
1439	hom	n	244	1	1	1	1	14.5	37.5	52	0.278846154	0.556313105	0.113095238	0.342981421	8
1440	hom	n	244	2	1	1	1	94	15	109	0.862385321	1.190748886	0.862385321	1.190748886	38.5
1441	hom	n	244	3	1	1	1	64	16.5	80.5	0.795031056	1.100966049	0.788077403	1.092406328	52
1442	hom	n	244	4	1	1	1	95	12.5	107.5	0.88372093	1.222818887	0.909139785	1.264603975	32
1443	hom	n	244	5	1	1	1	57.5	8.5	66	0.871212121	1.203739058	0.869607843	1.201350676	16
1444	hom	n	244	6	1	1	1	57	14	71	0.802816901	1.110679222	0.803656598	1.111735307	14
1445	hom	n	250	1	1	1	1	23.5	86.5	110	0.213636364	0.480483675	0.240629557	0.5127094	26
1446	hom	n	250	2	1	1	1	16	25	41	0.390243902	0.674740942	0.275	0.552015494	56
1447	hom	n	250	3	1	1	1	21	31.5	52.5	0.4	0.684719203	0.35376304	0.636991734	19.5
1448	hom	n	250	4	1	1	1	0.5	44	44.5	0.011235955	0.1061993	0.006666667	0.081740653	9
1449	hom	n	250	5	1	1	1	49.5	33	82.5	0.6	0.886077124	0.569207219	0.854828294	NA
1450	hom	n	250	6	1	1	0	NA	NA	NA	NA	NA	NA	NA	NA
1451	hom	n	251	1	1	1	1	NA	NA	NA	NA	NA	NA	NA	20.5
1452	hom	n	251	2	1	1	1	94.5	5	99.5	0.949748744	1.344707184	0.950101215	1.345515234	32.5
1453	hom	n	251	3	1	1	1	50	21	71	0.704225352	0.995776203	0.717540323	1.010462084	67.5
1454	hom	n	251	4	1	1	1	82.5	6	88.5	0.93220339	1.307382825	0.930588235	1.304187987	29
1455	hom	n	251	5	1	1	1	9	65	74	0.121621622	0.356229476	0.305555556	0.585685543	46
1456	hom	n	251	6	1	1	1	139	7.5	146.5	0.948805461	1.34255778	0.949179233	1.343407211	72.5
1457	hom	n	255	1	1	1	1	48.5	17.5	66	0.734848485	1.029871912	0.738603989	1.034135584	38
1458	hom	n	255	2	1	1	1	49.5	8.5	58	0.853448276	1.177948613	0.850961538	1.174445118	4
1459	hom	n	255	3	1	1	1	NA	NA	NA	NA	NA	NA	NA	37.5
1460	hom	n	255	4	1	1	1	36	25	61	0.590163934	0.876058051	0.518333333	0.803735607	36
1461	hom	n	255	5	1	1	1	47	74	121	0.388429752	0.672880655	0.56678487	0.852383228	47
1462	hom	n	255	6	1	1	1	38.5	4	42.5	0.905882353	1.258981981	0.875570776	1.210292982	44.5
1463	hom	n	257	1	1	1	1	118.5	20.5	139	0.852517986	1.176635097	0.83989071	1.159130445	53
1464	hom	n	257	2	1	1	1	60.5	4	64.5	0.937984496	1.31911866	0.940789474	1.324996559	81
1465	hom	n	257	3	1	1	1	88.5	9.5	98	0.903061224	1.254183093	0.906280992	1.259665249	27
1466	hom	n	257	4	1	1	1	NA	NA	NA	NA	NA	NA	NA	60.5
1467	hom	n	257	5	1	1	1	44	13.5	57.5	0.765217391	1.064954846	0.761363636	1.060421649	24.5
1468	hom	n	257	6	1	1	1	51	2.5	53.5	0.953271028	1.352907499	0.476635514	0.762025166	19
1469	hom	n	258	1	1	1	1	NA	NA	NA	NA	NA	NA	NA	9.5
1470	hom	n	258	2	1	1	1	NA	NA	NA	NA	NA	NA	NA	14
1471	hom	n	258	3	1	1	1	41.5	65	106.5	0.389671362	0.67415401	0.410891089	0.695810673	35.5
1472	hom	n	258	4	1	1	1	61	14.5	75.5	0.80794702	1.117158303	0.795420838	1.101449007	0
1473	hom	n	258	5	1	1	1	0	3	3	0	0	0	0	18
1474	hom	n	258	6	1	1	NA	NA	NA	NA	NA	NA	NA	NA	NA
1475	control	SL	171	21	1	1	1	123	5	128	0.9609375	1.37184408	0.9609375	1.37184408	63
1476	control	SL	171	22	1	1	1	51	5.5	56.5	0.902654867	1.253497028	0.917910448	1.280211332	42
1477	control	SL	171	23	1	1	1	62	13	75	0.826666667	1.141387691	0.821794641	1.134987499	48.5
1478	control	SL	171	24	1	1	1	35.5	5	40.5	0.87654321	1.211768531	0.920634921	1.285212078	22
1479	control	SL	171	25	1	1	1	80	5	85	0.941176471	1.325817664	0.941176471	1.325817664	32
1480	control	SL	171	26	1	1	1	93.5	11	104.5	0.894736842	1.240373679	0.900176514	1.249340078	63
1481	control	SL	171	27	1	1	1	98	4.5	102.5	0.956097561	1.359702994	0.957287933	1.36262712	29.5
1482	control	SL	171	28	1	1	1	90	1.5	91.5	0.983606557	1.442407013	0.982169208	1.43686429	33.5
1483	control	SL	171	29	1	1	1	117.5	2	119.5	0.983263598	1.441063474	0.983249229	1.441007479	22.5
1484	control	SL	171	30	1	1	1	NA	NA	NA	NA	NA	NA	NA	28.5
1485	control	SL	171	31	1	1	1	76.5	8.5	85	0.9	1.249045772	0.908166169	1.262914262	34
1486	control	SL	171	32	1	1	1	75	17	92	0.815217391	1.126454762	0.815217391	1.126454762	25
1487	control	SL	171	33	1	1	1	99.5	15	114.5	0.868995633	1.200442541	0.865604778	1.195444871	NA
1488	control	SL	171	34	1	1	1	100	9	109	0.917431193	1.279339532	0.918038498	1.280444658	58.5
1489	control	SL	171	35	1	1	1	88	0.5	88.5	0.994350282	1.495560767	0.994318182	1.495346927	57
1490	control	SL	171	36	1	1	1	119.5	3.5	123	0.971544715	1.401298958	0.969456702	1.395127804	59
1491	control	SL	171	37	1	1	1	73	35.5	108.5	0.67281106	0.961849004	0.729599499	1.023944813	14
1492	control	SL	171	38	1	1	1	NA	NA	NA	NA	NA	NA	NA	53.5
1496	hom	d	4	1	1	1	0	NA	NA	NA	NA	NA	NA	NA	NA
1497	hom	d	4	2	1	1	1	63.5	4	67.5	0.940740741	1.324893339	0.940826331	1.325074651	23
1498	hom	d	4	3	1	1	1	7	8	15	0.466666667	0.752040089	0.466666667	0.752040089	NA
1499	hom	d	4	4	1	1	1	NA	NA	NA	NA	NA	NA	NA	2
1500	hom	d	4	5	1	1	1	38.5	1	39.5	0.974683544	1.411005748	0.969332298	1.394766683	59.5
1501	hom	d	4	6	1	1	1	49.5	4.5	54	0.916666667	1.277953555	0.931988743	1.306956229	42
1502	hom	d	13	1	1	1	1	85.5	41	126.5	0.675889328	0.965133429	0.674271109	0.963405835	15.5
1503	hom	d	13	2	1	1	1	NA	NA	NA	NA	NA	NA	NA	21.5
1504	hom	d	13	3	1	1	1	NA	NA	NA	NA	NA	NA	NA	40
1505	hom	d	13	4	1	1	1	37	46	83	0.445783133	0.731074484	0.445783133	0.731074484	34
1506	hom	d	13	5	1	1	1	89	79	168	0.529761905	0.815177671	0.529761905	0.815177671	22.5
1507	hom	d	13	6	1	1	1	93.5	7	100.5	0.930348259	1.303716253	0.928464755	1.300039534	NA
1508	hom	d	17	2	1	1	1	29.5	27	56.5	0.522123894	0.807529283	0.518656716	0.804059212	13
1509	hom	d	17	4	1	1	1	12.5	24.5	37	0.337837838	0.620249486	0.335526316	0.617803816	14.5
1510	hom	d	17	3	1	1	1	62.5	11.5	74	0.844594595	1.165582889	0.831019857	1.147166687	6.5
1511	hom	d	17	5	1	1	1	54.5	49.5	104	0.524038462	0.809445895	0.493589744	0.778987731	34.5
1512	hom	d	17	6	1	1	1	NA	NA	NA	NA	NA	NA	NA	19.5
1513	hom	d	36	1	1	1	1	32.5	38	70.5	0.460992908	0.746351395	0.465308592	0.750678861	1
1514	hom	d	36	2	1	1	1	83	21	104	0.798076923	1.104749181	0.798230088	1.10493998	11
1515	hom	d	36	3	1	1	1	72.5	80.5	153	0.473856209	0.759242445	0.459647495	0.745001725	36.5
1516	hom	d	36	4	1	1	1	36	66.5	102.5	0.351219512	0.63432972	0.371803977	0.655754356	0.5
1517	hom	d	40	1	1	1	1	25	45	70	0.357142857	0.640522313	0.357142857	0.640522313	NA
1518	hom	d	40	2	1	1	1	106	14	120	0.883333333	1.22221476	0.883333333	1.22221476	39.5
1519	hom	d	40	3	1	1	1	59	31	90	0.655555556	0.943579133	0.663780307	0.952258459	23
1520	hom	d	40	4	1	1	1	34	41	75	0.453333333	0.738663477	0.501014199	0.786412363	NA
1521	hom	d	40	5	1	1	0	NA	NA	NA	NA	NA	NA	NA	NA
1522	hom	d	40	6	1	1	1	58	13	71	0.816901408	1.128628052	0.819554849	1.132068234	12.5
1523	hom	d	62	1	1	1	1	23.5	16.5	40	0.5875	0.873351047	0.297468354	0.576874136	25
1524	hom	d	62	2	1	1	1	23.5	6	29.5	0.796610169	1.102924761	0.47	0.755380134	23
1525	hom	d	81	1	1	1	1	28	35	63	0.444444444	0.729727656	0.444444444	0.729727656	0
1526	hom	d	81	2	1	1	1	19.5	2.5	22	0.886363636	1.226961501	0.883022774	1.221731336	38.5
1527	hom	d	81	3	1	1	1	NA	NA	NA	NA	NA	NA	NA	32
1528	hom	d	81	4	1	1	1	53.5	8.5	62	0.862903226	1.191501169	0.431451613	0.716633206	0
1529	hom	d	81	5	1	1	1	82.5	9.5	92	0.89673913	1.243649708	0.89781746	1.245425648	78
1530	hom	d	81	6	1	1	1	73	13	86	0.848837209	1.171471267	0.848837209	1.171471267	40
1531	hom	d	86	1	1	1	1	70	19.5	89.5	0.782122905	1.085157899	0.739827856	1.035529313	13
1532	hom	d	86	2	1	1	1	3	0	3	1	1.570796327	1	1.570796327	28
1533	hom	d	86	3	1	1	1	33	31	64	0.515625	0.801025708	0.515625	0.801025708	8
1534	hom	d	86	4	1	1	1	38.5	61.5	100	0.385	0.669359322	0.451677273	0.736999894	17
1535	hom	d	86	5	1	1	1	64	22	86	0.744186047	1.040509799	0.691530692	0.981952267	7
1536	hom	d	86	6	1	1	1	35.5	54	89.5	0.396648045	0.681295709	0.38996139	0.674451348	NA
1537	hom	d	87	1	1	1	1	7.5	5.5	13	0.576923077	0.862627963	0.471014493	0.756396397	57
1538	hom	d	87	2	1	1	1	49.5	25.5	75	0.66	0.948262907	0.659224337	0.94744442	13
1539	hom	d	87	3	1	1	1	70.5	12.5	83	0.84939759	1.172254065	0.854393939	1.179287378	NA
1540	hom	d	87	4	1	1	1	52	26	78	0.666666667	0.955316618	0.666666667	0.955316618	30.5
1541	hom	d	87	5	1	1	1	0	2	2	0	0	0	0	22.5
1542	hom	d	87	6	1	1	1	91	24.5	115.5	0.787878788	1.092163367	0.664549304	0.953072589	33.5
1543	hom	d	98	1	1	1	1	54.5	10.5	65	0.838461538	1.157185293	0.838472486	1.157200166	0
1544	hom	d	98	2	1	1	0	NA	NA	NA	NA	NA	NA	NA	NA
1545	hom	d	98	3	1	1	1	84.5	31.5	116	0.728448276	1.022649742	0.679117553	0.96858659	31.5
1546	hom	d	98	4	1	1	1	46.5	15	61.5	0.756097561	1.054267502	0.37804878	0.662204268	24.5
1547	hom	d	98	5	1	1	1	NA	NA	NA	NA	NA	NA	NA	0
1548	hom	d	98	6	1	1	1	99	49.5	148.5	0.666666667	0.955316618	0.677335025	0.96667874	3
1549	hom	d	105	1	1	1	1	85.5	6.5	92	0.929347826	1.301757704	0.928118908	1.299369298	107.5
1550	hom	d	105	2	1	1	1	35.5	17	52.5	0.676190476	0.965455179	0.679846939	0.969368059	31.5
1551	hom	d	105	3	1	1	1	69	31	100	0.69	0.980296312	0.668387489	0.957143009	63
1552	hom	d	105	4	1	1	1	138.5	20.5	159	0.871069182	1.203525745	0.869800119	1.201636266	93
1553	hom	d	105	5	1	1	1	NA	NA	NA	NA	NA	NA	NA	0
1554	hom	d	110	1	1	1	1	51	125.5	176.5	0.288951841	0.567519919	0.326029498	0.607711172	14.5
1555	hom	d	110	2	1	1	1	NA	NA	NA	NA	NA	NA	NA	29.5
1556	hom	d	110	3	1	1	1	65	18.5	83.5	0.778443114	1.08071426	0.777839291	1.079987633	60
1557	hom	d	110	4	1	1	1	63	18	81	0.777777778	1.079913649	0.788072776	1.092400667	2
1558	hom	d	110	5	1	1	1	NA	NA	NA	NA	NA	NA	NA	11.5
1559	hom	d	110	6	1	1	0	NA	NA	NA	NA	NA	NA	NA	NA
1560	hom	d	117	1	1	1	1	33.5	41.5	75	0.446666667	0.731963173	0.451154053	0.736474185	13
1561	hom	d	117	2	1	1	1	57	36	93	0.612903226	0.899283558	0.610416667	0.896732571	0
1562	hom	d	117	3	1	1	1	27.5	34	61.5	0.447154472	0.732453751	0.446570973	0.731866929	0
1563	hom	d	117	4	1	1	1	21	4.5	25.5	0.823529412	1.137258417	0.904255319	1.256206584	3.5
1564	hom	d	117	5	1	1	1	6.5	62.5	69	0.094202899	0.311960298	0.104487179	0.329156332	2
1565	hom	d	117	6	1	1	1	7.5	17	24.5	0.306122449	0.586300713	0.153061224	0.401968177	0
