# Supplementary material for: Pervasive antagonistic interactions among hybrid incompatibility loci
Source: PLoS Genet. 2017 Jun 12;13(6):e1006817. doi: 10.1371/journal.pgen.1006817 (PMC5484531; doi:10.1371/journal.pgen.1006817)
Supplement: S1 File — (ZIP) [file pgen.1006817.s004.zip › DIL_analysis.R]

##----packages----
library(tidyverse)

##----constants----
cutoff_pollen <- 0.01#FDR
cutoff_seed <- 0.005 #p.val
cutoff_epi <- 0.01 #FDR
sdPseudoRep <- 1000
n_snowsims <- 1000

epiCache <- FALSE
snowCache <- FALSE

##----load_functions----
#for repeated analyses, data wrangling, epistasis analysis, and snowball simulation
source('DIL_functions.R')

##----read_genotype_info-----
raw_genotypes <-read_delim("data_Genotype_AnalysisKey.txt",col_names=T, delim="\t")%>%rename(nORd=DorN, id = Genotype)
nil_gen <- raw_genotypes%>%filter(nORd!="D")

redundantlist <- c(122:125)
overlaplist <- c(26, 106, 122)
dil_gen <- raw_genotypes%>%filter(nORd=="D")%>%
  mutate(momG = nil_gen$id[match(Mother, nil_gen$Mother)],
         dadG = nil_gen$id[match(Father, nil_gen$Father)],
         lycoOffs = momG == 171 | dadG==171,
         redundant = id %in% redundantlist,
         overlap = id %in% overlaplist)

nil_info <- read_tsv("data_NIL_info.txt")%>%mutate(id2 = ifelse(id!=171, id+100, id))

##----read_data----
rawdata0 <-read_delim("data_PollenSeedPhenotypes.txt",col_names=T, delim="\t")%>%
  rename(nORd=NorD,
         id = Genotype_Analysis,
         rawPollen=Av1_2_PropPF,
         pollen=AsinAv_1_2_PropPF,
         pN=AvTotalPollen,
         rawSeed = AverageSeedCount)%>%
  unite(h_id,HetorHom, id, remove=F)

#I'm removing DILs from NILs that overlap
# DIL id 26 (parents 143 and 144; accessions 3956 3957)
# DIL id 122 (parents 122 and 158; accessions 3935 3977)
#DIL id 106 was not successfully genotyped
#I'm also removing:
#   genotypes coded as "DIL" but that are actually crossed to Lyco (171). this would only affect Het analysis
#   genotypes that have only one sample (further down, by phenotype)
excludeIDs <- with(filter(dil_gen, lycoOffs | redundant | overlap), id)
rawdata <- filter(rawdata0, ! id %in%excludeIDs)

##----HomDILs----
rawHom <- rawdata %>%filter(HetorHom!="het")

##calculate pollen residuals
rawHom <- control_pollen_lmer(rawHom)

###refFitness
w_ref <- rawHom %>% filter(nORd=="SL")%>% na.omit()

wPFn_Ho <- getRelFitness(rawHom, w_ref,'pollen')
wPF_Ho <- getRelFitness(rawHom, w_ref,'rawPollen')
wSC_Ho <- getRelFitness(rawHom, w_ref,'residSeed')


#----test_sterility----

wPF_fit <- sterileFit_fn(wPF_Ho, w_ref, 'rawPollen', 'prop') %>%
  mutate(p.adj = p.adjust(p.value))%>%
  mutate(state = ifelse(p.adj < cutoff_pollen, "Sterile", "Normal"))

wSC_fit <- sterileFit_fn(wSC_Ho, w_ref, 'residSeed', 'normal')%>%
  mutate(state = ifelse(p.value < cutoff_seed, "Sterile", "Normal"))

pf_nilOrder <- orderNil_fn(wPF_fit)
sc_nilOrder <- orderNil_fn(wSC_fit)

pf_sterileIDs <- getSteriles_fn(wPF_fit)
sc_sterileIDs <- getSteriles_fn(wSC_fit)

##----calc_epistasis------
if(epiCache){
  SC_epi <- read_tsv("cache/mlresults_epiAP_seedResid_lmer_2k.txt")
  PF_epi <- read_tsv("cache/mlresults_epiAP_asinPF_1K.txt")
}else{
  PF_epi <- test_epistatic_models(wPFn_Ho, dil_gen, models=c("p","a"), pseudorep = sdPseudoRep)
  SC_epi <- test_epistatic_models(wSC_Ho, dil_gen, models=c("p","a"), pseudorep = sdPseudoRep)
  #write_tsv(SC_epi, "mlresults_epiAP_seedResid_lmer_1k.txt")
  #write_tsv(PF_epi, "mlresults_epiAP_asinPF_1K.txt")
}
#excludedPollenDils <- c(6,26,41,61,80,82,85,106,109,119)
#excludedSeedDils <- c(6,12,26,41,61,63,80,82,85,106,109,119)

##----clean_epiEstimate_results----

wPF_fams <- cleanEpi_fn(PF_epi, wPF_fit, cutoff_epi, cutoff_epi)
wSC_fams <- cleanEpi_fn(SC_epi, wSC_fit, cutoff_epi, cutoff_epi)

##----panels-----

panPFmeans <- makePanel(wPF_fams, wPF_fit, pf_nilOrder)
panSCmeans <- makePanel(wSC_fams, wSC_fit, sc_nilOrder)

panPF<- panPFmeans%>%  mutate( w = wPF_fit$data[match(tID, wPF_fit$id)]) %>% unnest()
panSC<- panSCmeans%>%  mutate( w = wSC_fit$data[match(tID, wSC_fit$id)]) %>% unnest()

##----snowball----

if(snowCache){
  ball_high <- read_tsv("cache/snowball_sims_1K_p_0.01.txt")
  ball_low <- read_tsv("cache/snowball_sims_1K_p_0.0001.txt")
}else{
  ball_high <- data_frame(n=1:n_snowsims)%>%rowwise()%>%
    do(snow_fn(., Kmax=1000, pr_interact = 0.01))%>%
    ungroup()%>%
    group_by(k)%>%summarise_each(funs(mean, ci95, ci05) )%>%
    ungroup()

  ball_low <- data_frame(n=1:n_snowsims)%>%rowwise()%>%
    do(snow_fn(., Kmax=1000, pr_interact = 0.0001))%>%
    ungroup()%>%
    group_by(k)%>%summarise_each(funs(mean, ci95, ci05) )%>%
    ungroup()
}


##----minimum_model----

if(epiCache){
  SC_apm <- read_tsv("cache/mlresults_epiAPM_seedResid_lmer_1K.txt")
  PF_apm <- read_tsv("cache/mlresults_epiAPM_PF_1Kpseudo.txt")
}else{
  PF_apm <- test_epistatic_models(wPF_Ho, dil_gen, models=c("p","a","m"), pseudorep = sdPseudoRep)
  SC_apm <- test_epistatic_models(wSC_Ho, dil_gen, models=c("p","a","m"), pseudorep = sdPseudoRep)
  #write_tsv(PF_apm, "mlresults_epiAPM_PF_1Kpseudo.txt")
  #write_tsv(SC_apm, "mlresults_epiAPM_seedResid_lmer_1K.txt")
}
apm_wPFfams <- cleanEpi_fn(PF_apm, wPF_fit, cutoff_epi, cutoff_epi)
apm_wSCfams <- cleanEpi_fn(SC_apm, wSC_fit, cutoff_epi, cutoff_epi)

apm_panPFmeans <- makePanel(apm_wPFfams, wPF_fit, pf_nilOrder)
apm_panSCmeans <- makePanel(apm_wSCfams, wSC_fit, sc_nilOrder)

apm_panPF<- apm_panPFmeans%>%  mutate( w = wPF_fit$data[match(tID, wPF_fit$id)]) %>% unnest()
apm_panSC<- apm_panSCmeans%>%  mutate( w = wSC_fit$data[match(tID, wSC_fit$id)]) %>% unnest()

#apm_panelsSCpre <-panelPlot_fn(apm_panSCmeans, apm_panSC, labelSC, maxVal=max(panSC$w))
#apm_panelsPFpre <-panelPlot_fn(apm_panPFmeans, apm_panPF, labelPF, maxVal=max(panPF$w))


##----descriptive_and_numbercheck----

##three DILs in seed and one in pollen had low sample size
#lowN_pf <- dil_gen%>%filter(!dil_gen$id %in%wPF_fams$dilID & !dil_gen$id %in%excludeIDs)
#lowN_sc <- dil_gen%>%filter(!dil_gen$id %in%wSC_fams$dilID & !dil_gen$id %in%excludeIDs)
#rawHom%>%filter(id%in% lowN_sc$id)%>%group_by(id)%>%summarize(n=n(),na=sum(is.na(residSeed)))
#rawHom%>%filter(id%in% lowN_pf$id)%>%group_by(id)%>%summarize(n=n(),na=sum(is.na(rawPollen)))

##number of individuals in raw data
#rawHom%>%summarize(n())
##number of individuals alive at reproduction
#rawHom%>%filter(LiveAtRepro==1)%>%summarize(n())
##number of individuals with valid data for pollen
#rawHom%>%filter(LiveAtRepro==1, !is.na(pollen))%>%summarize(n())
##number of individuals with valid data for seed
#rawHom%>%filter(LiveAtRepro==1, !is.na(rawSeed))%>%summarize(n())

##number of DIL individuals included in epi analysis:
#wPF_fams%>%summarise(sum(sampleN))
#wSC_fams%>%summarise(sum(sampleN))
##Six DILs in pollen and one DIL for seed had only two replicates. They did not show significant epistasis
#wPF_fams%>%filter(sampleN==2)
#wSC_fams%>%filter(sampleN==2)
##number of DILs analyzed for pollen, seed:
#length(wSC_fams$sigFDR)
#length(wPF_fams$sigFDR)

##Degree (counting only highly significant interactions)
##Pollen mean:
#mean(igraph::degree(pfGraph))
##Pollen sterile mean:
#mean(igraph::degree(pfGraph)[sortedNodes%in%pf_sterileIDs])
##Pollen non-sterile mean:
#mean(igraph::degree(pfGraph)[!sortedNodes%in%pf_sterileIDs])

##Seed mean:
#mean(igraph::degree(scGraph))
##Seed sterile mean:
#mean(igraph::degree(scGraph)[sortedNodes%in%sc_sterileIDs])
##Seed non-sterile mean:
#mean(igraph::degree(scGraph)[!sortedNodes%in%sc_sterileIDs])

##FDR at p < 0.01 for epistasis in DILs (seed, pollen)
#wPF_fams%>%filter(sig)%>%arrange(p.adj)%>%slice(n())%>%transmute(p.adj)
#wSC_fams%>%filter(sig)%>%arrange(p.adj)%>%slice(n())%>%transmute(p.adj)
