# Supplementary material for: Pervasive antagonistic interactions among hybrid incompatibility loci
Source: PLoS Genet. 2017 Jun 12;13(6):e1006817. doi: 10.1371/journal.pgen.1006817 (PMC5484531; doi:10.1371/journal.pgen.1006817)
Supplement: S1 File — (ZIP) [file pgen.1006817.s004.zip › DIL_figs.R]

source("DIL_analysis.R")

library(ggthemes)

figs2PDF <- TRUE

##----table_1_info----
nilPheno <- rawHom %>%
  filter(nORd!="d")%>%mutate(id = ifelse(id > 200, id -100, id))%>% arrange(id)%>%
  group_by(id)%>%
  summarise(seedbar=mean(rawSeed, na.rm=T), seedN = sum(!is.na(rawSeed)), seedsd=sd(rawSeed, na.rm=T),
            seedResidbar=mean(residSeed, na.rm=T), seedResidN = sum(!is.na(residSeed)), seedResidSD=sd(residSeed, na.rm=T),
            pollenbar=mean(rawPollen,na.rm=T), pollenN = sum(!is.na(rawPollen)), pollensd=sd(rawPollen, na.rm=T))%>%
  ungroup()

nilTable_raw <- nil_info %>% mutate(seedp = wSC_fit$p.value[match(id2,wSC_fit$id)],
                                    seedSig = ifelse(id2%in%sc_sterileIDs, "*", ""),
                                    seedFDR = 100*p.adjust(seedp),
                                    pollenp= wPF_fit$p.value[match(id2,wPF_fit$id)],
                                    pollenSig = ifelse(id2%in%pf_sterileIDs, "*", ""),
                                    pollenFDR= 100*wPF_fit$p.adj[match(id2,wPF_fit$id)]
                                    )%>%
  arrange(id)%>%full_join(., nilPheno)

nilTable <- nilTable_raw %>% transmute(Accession = LAName,
                                       QTL = Prev,
                                       Chromosome,
                                       "Size (% of genome)" = prettyNum(Size_pct*100, digits= 2),
                                       "Ns" = prettyNum(seedResidN, digits= 0),
                                       "Seed Count"= paste(prettyNum(seedbar, digits= 2)," (", prettyNum(seedsd, digits= 2),")", sep=""),
                                       "Corrected" = paste(prettyNum(seedResidbar, digits= 2)," (", prettyNum(seedResidSD, digits= 2),")", sep=""),
                                       "P-value " = paste(prettyNum(seedp, digits= 1, format='e'),seedSig, sep=""),
                                       "Np" = prettyNum(pollenN, digits= 0),
                                       Pollen = paste(prettyNum(pollenbar, digits= 2)," (", prettyNum(pollensd, digits= 1),")", sep=""),
                                       "P-value" = paste(prettyNum(pollenp, digits= 1,format='e'),pollenSig, sep=""),
                                       FDRs = seedFDR, FDRp= pollenFDR)%>%arrange(desc(QTL))

nilTableMain <- nilTable%>%mutate(FDRs=NULL,FDRp=NULL)
nilTableMain[nilTableMain=='NA']<- "-"
nilTableMain[is.na(nilTableMain)]<- "-"

nilTableSup_SC <- nilTable%>%select(one_of("Accession", "QTL", "Seed Count", "P-value ","FDRs") )%>%arrange(FDRs)%>%rename("FDR (%)"=FDRs)
nilTableSup_PF <- nilTable%>%select(one_of("Accession", "QTL", "Pollen", "P-value","FDRp") )%>%arrange(FDRp)%>%rename("FDR (%)"=FDRp)

##----panel_plots-----
myColors <- list(
  "blue"=rgb(32,0,210, maxColorValue = 256),
  "red"= rgb(210,0,32, maxColorValue = 256),
  "pink"= rgb(239,138,98, maxColorValue = 256),
  "lblue"= rgb(103,169,207, maxColorValue = 256),
  "orange"=rgb(217,95,2,maxColorValue = 256),
  "purple"=rgb(117,112,179,maxColorValue = 256),
  "lgreen"=rgb(118,195,183,maxColorValue = 256),
  "green"=rgb(1,133,113,maxColorValue = 256)
)

labelSC <- labelmaker(id, nil_info, wSC_fit, markSteriles = F)
labelPF <- labelmaker(id, nil_info, wPF_fit, markSteriles = F)

panelsSCpre <-panelPlot_fn(panSCmeans, panSC, labelSC, maxVal=max(panSC$w))
panelsPFpre <-panelPlot_fn(panPFmeans, panPF, labelPF, maxVal=max(panPF$w))

library(grImport)
library(FField)
#importing a PDF is a pain in the ass
#I created an illustrator file
#then, opened it with Acrobat
#saved as postcript:
#setting language level 3, no fonts (were outlined in illustrator)
#no flattening, composite color, RGB management
#this step needs GhostScript to be installed in the machine (I downloaded GhostScript 9.20 from http://pages.uoregon.edu/koch/)
#ghostscript is really icky with filenames. I've had trouble with underscores, spaces

PostScriptTrace("panellegend.ps")
legend_raw <- readPicture("panellegend.ps.xml")
legend_grob <- pictureGrob(legend_raw)
legend_fram <- data.frame(x=0:1, y=0:1)
legend_plot <- ggplot(legend_fram, aes(x,y))+annotation_custom(grob=legend_grob, xmin=0, xmax=1, ymin=0, ymax=1)+theme_void()

midPanX <- 0.022
midPanY <- 0.03

panelsSC <-cowplot::ggdraw()+
  cowplot::draw_plot(panelsSCpre, x = 0, y = 0, width = 1, height = 1)+
  cowplot::draw_plot(legend_plot, x = 0.5, y = 0.6, width = 0.5, height = 0.5)+
  cowplot::draw_plot_label(c("*","*","*"), size = 14, x = c(midPanX+25/31,midPanX+27/31,midPanX+29/31), y=2.3*midPanX)+
  cowplot::draw_plot_label(c("*","*","*","*"), size = 14, y = c(midPanY+1/15,midPanY+2/15,midPanY+3/15,midPanY+4/15), x=2*midPanY)

panelsPF <-cowplot::ggdraw()+
  cowplot::draw_plot(panelsPFpre, x = 0, y = 0, width = 1, height = 1)+
  cowplot::draw_plot(legend_plot, x = 0.5, y = 0.6, width = 0.5, height = 0.5)+
  cowplot::draw_plot_label(c("*","*","*","*","*","*"), size = 14, x = c(midPanX+19/31,midPanX+21/31, midPanX+23/31,midPanX+25/31,midPanX+27/31,midPanX+29/31), y=2.3*midPanX)+
  cowplot::draw_plot_label(c("*","*","*","*","*","*","*"), size = 14, y = c(midPanY+1/15,midPanY+2/15,midPanY+3/15,midPanY+4/15,midPanY+5/15,midPanY+6/15, midPanY+7/15), x=2*midPanY)

if(figs2PDF){
  ggsave("Fig1_seed_panels.pdf", panelsSC, height=8, width=8 , useDingbats=FALSE )
  ggsave("Fig2_pollen_panels.pdf", panelsPF, height=8, width=8, useDingbats=FALSE )
}
##----network_graphs----
netmargin <- 4

sortedNodes <- c("234","202", "230", "226", "243","251", "255", "218",  "222", "244","237","235", "250",   "258", "257")

pfGraph <- build_network(wPF_fams, sortedNodes, pf_sterileIDs)
scGraph <- build_network(wSC_fams, sortedNodes, sc_sterileIDs)

pfnetplot <- netPlot_fn(pfGraph)
scnetplot <- netPlot_fn(scGraph)


pfFDRgraph <- igraph::subgraph.edges(pfGraph, eids = which(igraph::E(pfGraph)$FDR), delete.vertices = F)
scFDRgraph <- igraph::subgraph.edges(scGraph, eids = which(igraph::E(scGraph)$FDR), delete.vertices = F)

degr <- data_frame(id = sortedNodes,
                   pollen = unname(igraph::degree(pfFDRgraph)), seed = unname(igraph::degree(scFDRgraph)))%>%
  mutate(pfState = ifelse(id %in% pf_sterileIDs, "Sterile", "Non-sterile"),
         pfW =pf_nilOrder$wBar[match(id, pf_nilOrder$id)],
         scState = ifelse(id %in% sc_sterileIDs, "Sterile", "Non-sterile"),
         scW = sc_nilOrder$wBar[match(id, sc_nilOrder$id)])

degr2 <- bind_rows(degr%>%transmute(id, d=pollen, state= pfState, tissue='Pollen', w=pfW),
                   degr%>%transmute(id, d=seed, state= scState, tissue='Seed', w=scW))%>%
  mutate(tissue = factor(tissue, levels=c("Seed", "Pollen")))

degplot <-ggplot(degr2)+
  geom_point(aes(x=state, y=d, fill=state),shape=21, size=2,position = position_jitter(width=0.3, height=0))+
  facet_grid(~tissue)+
  theme_few()+
  theme(legend.position='none',
        strip.text=element_text(size=14),
        panel.spacing=unit(2,units = "lines") )+
  scale_y_continuous(breaks=c(0,2,4,6,8))+
  scale_fill_manual(values = c('grey90',myColors$red))+
  coord_cartesian(ylim=c(0,8))+
  labs(x='Fertility of IL parent', y='Number of interactions')

netplots <-cowplot::ggdraw()+
  cowplot::draw_plot(scnetplot, x = 0.07, y = 0.5, width = 0.4, height = 0.4)+
  cowplot::draw_plot(pfnetplot, x = 0.57, y = 0.5, width = 0.4, height = 0.4)+
  cowplot::draw_plot(degplot, x = 0, y = 0, width = 1, height = 0.5)

if(figs2PDF){
  ggsave("Fig4_networks.pdf",netplots, height=5, width=5, useDingbats=FALSE  )
}
##----snowball_plots----
ballPan <- mutate(ball_high, treat ="b")%>%bind_rows(mutate(ball_low, treat ="a"))

ballPanel <- ggplot(ballPan)+
  geom_line(aes(x=k, y =n_I_mean), size=1.2)+
  geom_line(aes(x=k, y =n_sites_mean), size=1.2,linetype = 2, color=myColors$red)+
  labs(x="Number of substitutions", y="")+
  facet_wrap(~treat, ncol=1, scales="free_y")+
  theme_few()+theme(strip.text=element_blank())

ballPanelout <- cowplot::ggdraw()+
  cowplot::draw_plot(ballPanel)+
  cowplot::draw_plot_label(c("Pairwise incompatibilities", "Sterility loci"), y=c(0.62, 0.9), x=c(0.45,0.6), size = 10, fontface = "plain", color=c("black", color=myColors$red))+
  cowplot::draw_line(x=c(0.325, 0.325), y=c(0.14,0.11), arrow = arrow(angle = 15, type = "closed",length = unit(0.2, "cm")))+
  cowplot::draw_plot_label("saturation", x=0.14, y=0.175, size = 10, fontface = "italic")

if(figs2PDF){
  ggsave("Fig5_snowball.pdf",ballPanelout, height= 7, width= 5, useDingbats=FALSE  )
}

####Supplemental Figs

##----uncorrected_Seed----
w_ref <- w_ref%>%mutate(seed = rawSeed^(2/3))
wSCr_Ho <- rawHom %>%filter(nORd!="SL") %>%
  transmute(id, nORd,
            W=rawSeed^(2/3),
            w=W/mean(w_ref$seed, na.rm=T))%>%na.omit()%>%
  group_by(id) %>% filter(n()>1) %>% ungroup()

wSCr_fit <- sterileFit_fn(wSCr_Ho, w_ref, 'seed', 'normal')%>%
  mutate(state = ifelse(p.value < cutoff_seed, "Sterile", "Normal"))

scr_nilOrder <- orderNil_fn(wSCr_fit)
scr_sterileIDs <- getSteriles_fn(wSCr_fit)

if(epiCache){
  SCr_epi <- read_tsv("cache/mlresults_epiAP_nSC_1Kpseudo.txt")
}else{
  SCr_epi <- test_epistatic_models(wSCr_Ho, dil_gen, models=c("p","a"), pseudorep = sdPseudoRep)
}

wSCr_fams <- cleanEpi_fn(SCr_epi, wSCr_fit, cutoff_epi, cutoff_epi)
SCr_panelmeans <- makePanel(wSCr_fams, wSCr_fit, scr_nilOrder)
SCr_panel<- SCr_panelmeans %>%  mutate( w = wSCr_fit$data[match(tID, wSCr_fit$id)]) %>% unnest()

scrGraph <- build_network(wSCr_fams, sortedNodes, scr_sterileIDs)
scrnet <- netPlot_fn(scrGraph, names=T)
scnetForComp <- netPlot_fn(scGraph, names=T)

rawVSnormPlot <-cowplot::ggdraw()+
  cowplot::draw_plot(scrnet, x = 0.07, y = 0, width = 0.4, height = 0.9)+
  cowplot::draw_plot(scnetForComp, x = 0.57, y = 0, width = 0.4, height = 0.9)+
  cowplot::draw_plot_label("Pollen-corrected", x=0.6, y=0.92)+
  cowplot::draw_plot_label("Uncorrected", x=0.13, y=0.92)
if(figs2PDF){
  ggsave("FigS2_seed_rawcomparison.pdf",rawVSnormPlot, height=5, width=10, useDingbats=FALSE )
}
##----degree_vs_effectSize----
degplot2 <-ggplot(degr2)+
  geom_point(aes(x=w, y=d, color=state))+
  facet_grid(~tissue, scales = "free_x")+
  theme_few()+
  scale_color_colorblind()+
  theme(legend.position='none',
        strip.text=element_text(size=14),
        panel.spacing=unit(2,units = "lines") )+
  scale_y_continuous(breaks=c(0,2,4,6,8))+
  coord_cartesian(ylim=c(0,8))+
  labs(x='Fitness of IL parent', y='Number of interactions')
if(figs2PDF){
  ggsave("FigS3_degree.pdf",degplot2, height=5, width=7, useDingbats = FALSE )
}
##----degree_vs_ILsize----
nilsize <- nil_info %>%
  mutate(size_pct = 100*Size_pct,
         totalDeg = unname(igraph::degree(pfGraph)[match(id2, sortedNodes)]) + unname(igraph::degree(scGraph)[match(id2, sortedNodes)])
  )

sizeDegGLM <- MASS::glm.nb(totalDeg~size_pct, data=nilsize)
sizeDegPval <- prettyNum(summary(sizeDegGLM)$coefficients[2,4], digits=1)
sizeDegRsq <- prettyNum(modEvA::RsqGLM(sizeDegGLM)$McFadden,digits=1)
sizeDegDescript <- eval(paste("Negative-binomial GLM\np= ", sizeDegPval,", pseudo-R^2= ",sizeDegRsq, sep=''))

sizeDegFig <- ggplot(nilsize,aes(x=size_pct, y=totalDeg))+geom_point()+
  labs(x="Introgression size (% of genome)", y="Total number of epistatic interactions")+
  expand_limits(x=0, y=0)+theme_bw()+stat_smooth(method=MASS::glm.nb, se=T)+
  annotate("text", x = 4.5, y = 0.5, label = sizeDegDescript, hjust=1, size=2)
if(figs2PDF){
  ggsave("FigS4_size_vs_degree.pdf",sizeDegFig,  height=3, width=5, useDingbats=FALSE )
}

##----suppTable----

supTable_pf <- wPF_fams%>%transmute(id= dilID,
                                    n = sampleN,
                                    observed,
                                    expected=pred,
                                    epsilon,
                                    model = epiM,
                                    logL = epiLL,
                                    p.val)%>%
  bind_cols(.,apm_wPFfams%>%transmute(apm_eps=epsilon,apm_pval=p.val))

supTable_sc <- wSC_fams%>%transmute(id= dilID,
                                    sc_n = sampleN,
                                    sc_observed=observed,
                                    sc_expected=pred,
                                    sc_epsilon=epsilon,
                                    sc_model = epiM,
                                    sc_logL = epiLL,
                                    sc_p.val=p.val)%>%
  bind_cols(.,apm_wSCfams%>%transmute(sc_apm_eps=epsilon,sc_apm_pval=p.val))

supTable3 <- full_join(supTable_pf, supTable_sc)

if(figs2PDF){
openxlsx::write.xlsx(supTable3,"Table_S3.xlsx")
}

#####
