# Supplementary material for: Pervasive antagonistic interactions among hybrid incompatibility loci
Source: PLoS Genet. 2017 Jun 12;13(6):e1006817. doi: 10.1371/journal.pgen.1006817 (PMC5484531; doi:10.1371/journal.pgen.1006817)
Supplement: S1 File — (ZIP) [file pgen.1006817.s004.zip › DIL_functions.R]

library(stats4)

##-----initial_data_wrangling----

getRelFitness <- function(datDF, refDF, pheno){
  wRefBar <- mean( with(refDF, get(pheno)), na.rm=T)

  out <- datDF %>%filter(nORd!="SL")%>%
    transmute(id,
              nORd,
              W= with(.,get(pheno)),
              w= with(.,get(pheno))/wRefBar)%>%
    na.omit()%>%
    group_by(id) %>%
    filter(n()>1) %>%
    ungroup()
  out
}

##-----control_pollen_effect----
control_pollen_lmer <- function(datDF){
  # I'm improving normality of seed count data by taking x^(2/3)
  # The normal regression is almost as good as a negative binomial but residuals are more straightforward

  # I'm filling in a few missing values of pollen with the mean value of the corresponding line
  # This allows me to include a few more corrected seed values (from inds with no pollen data)
  pfmean <- datDF %>%group_by(h_id)%>%summarise(pollenbar=mean(pollen,na.rm=T))
  out <- datDF %>%
    mutate(seed = rawSeed^(2/3),
           filledPollen = ifelse(is.na(pollen), pfmean$pollenbar[match(h_id, pfmean$h_id)], pollen))

  # The GLM controls for the average pollen effect while taking into account variation across lines (as random effects, i.e. nuisance variables)
  pollEffect <- out %>%transmute(h_id, seed, filledPollen)%>%na.omit()
  # slope (pollen coefficient) and intercept to get the predicted value
  pollglm <- lme4::lmer(seed ~ filledPollen +(1|h_id), data=pollEffect)
  intercept <- coef(summary(pollglm))[1,1]
  slope <- coef(summary(pollglm))[2,1]
  predicted <- out$filledPollen * slope + intercept
  residual <- out$seed - predicted
  maxPollen <- max(with(datDF%>%filter(h_id=='control_171'),pollen), na.rm=T)
  perfectPollen <- maxPollen * slope + intercept
  out <- out %>% mutate(residSeed =  perfectPollen + residual)
  return(out)
}

##-----sterility_tests-----

testSterility <- function(indata, ref, pheno = "W", glmtype){
  fitValues = with(indata, get(pheno))
  ref_data <- data_frame(
    s = rep(0L, length(ref)),
    w = ref
  )
  hybrid_data <- data_frame(
    s = rep(1L, length(fitValues)),
    w = fitValues
  )

  all <- bind_rows(ref_data, hybrid_data)
  all <-mutate(all, s = factor(s))

  test <- switch(glmtype,
                 count = MASS::glm.nb(round(w) ~ s, data = all),
                 normal = lm(w ~ s, data= all),
                 prop = glm(w ~ s, data= all, family=quasibinomial)
  )

  return(test)
}

getpval <- function(model){
  summary(model)$coefficients[2,4]
}

get_wBar <- function(data){
  mean(data$w)
}
sterileFit_fn <- function(datDF, refDF, pheno, glmtype){
  out <- datDF %>%na.omit()%>%
    arrange(id)%>%
    group_by(id,nORd)%>%
    nest()

  refValue <- with(refDF, get(pheno))

  out <- out %>%
    mutate(model = map(data, ~testSterility(., refValue, "W", glmtype))) %>%
    unnest(p.value = model %>% map(getpval))%>%
    unnest(wBar = data %>% map(get_wBar))%>%
    unnest(sampleN = map(data, nrow))

  return(out)
}

orderNil_fn <- function(datDF){
  datDF%>%filter(nORd=="n") %>% arrange(state, desc(wBar) )%>%transmute(id, rank = row_number(), wBar)
}

getSteriles_fn <- function(datDF){
  with( datDF%>%filter(nORd=="n" & state=="Sterile"), id)
}

##-----epistasis_ML_estimation_functions-----
mmode <- function(x) {
  ux <- unique(x)
  ux[which.max(tabulate(match(x, ux)))]
}

getminBIC<-function(l){
  out <- l[[1]]
  for(i in 2:length(l)){
    if(l[[i]]$bic < out$bic) {out <- l[[i]] }
  }
  return(out)
}

additive_fn <- function(wi, wj){
  wij <- wi+ wj -1
  ifelse(wij < 0, 0, wij)
}

predicted <- function(wi, wj, epsilon, model){
  outpred =NA

  if(model=="a"){ outpred = additive_fn(wi,wj) + epsilon }
  if(model=="p"){ outpred = wi*wj*(1+epsilon) }
  if(model=="m"){ outpred = apply(cbind(wi, wj),1,min)+epsilon}

  if(sum(is.na(outpred))>0){
    print("Error in 'predicted' function.")
    print(model)
    print(outpred)

  }
  return(outpred)
}

predWrap<- function(df,epsilon, model){
  predicted(df$wA, df$wB, model=model, epsilon=epsilon)
}

getPred<-function(wDF, epsilon, model){

  hold <- wDF%>%
    group_by(id)%>%
    nest()%>%
    mutate(wAB = purrr::map(data, predWrap, epsilon=epsilon, model=model))%>%
    unnest(wABvar = purrr::map(wAB,var),
           wABmu = purrr::map(wAB,mean))
  muout <- mean(hold$wABmu)
  sdout <- sqrt(mean(hold$wABvar))

  return(list(mu = muout, sd= sdout))
}

doubleMutLike<-function(z, wDF, epsilon, model){
  pred <- getPred(wDF, epsilon=epsilon, model=model)
  likes<- suppressWarnings(dnorm(z, pred$mu, pred$sd))
  return(list(LL=-sum(log(likes)), mu=pred$mu, sd=pred$sd))
}

negLL <- function(z, wDF, model){
  function(epsilon){
    like <- doubleMutLike(z, wDF, epsilon, model)
    like$LL
  }
}

likelihood_rt <- function(log_L_null, log_L_epi, df){
  lambda = 2*(log_L_epi - log_L_null);
  p_val = 1-pchisq(lambda, df);
  c(lambda, p_val);
}

ml_estim<-function(model, w_AB, wDF){
  fn <- negLL(w_AB, wDF, model)
  mlr <- mle(fn, start = list(epsilon=0), nobs= length(w_AB))
  mlres <- logLik(mlr)
  mlsumm <- suppressWarnings(summary(mlr))
  out<- list(model=model, LL= mlres, estimates=mlsumm@coef[,1], bic=BIC(mlr))

  return(out)
}

base_estim<-function(model, w_AB, wDF){
  baseNegLL <- doubleMutLike(w_AB, wDF, 0, model)
  bic <- 2*baseNegLL$LL
  out<- list (model= model, LL= -baseNegLL$LL, bic=bic, pred=baseNegLL$mu, sd=baseNegLL$sd)
  return(out)
}

choose_model_ml<-function(w_AB,w_A,w_B, models, pseudorep){
  obs <- length(w_AB)

  reps <- pseudorep
  n_min <- min(length(w_A), length(w_B))
  if(n_min < 2){print("short vector for SD")}

  wDF <- data_frame(id = rep(1:reps, each=n_min))%>%
    group_by(id)%>%
    mutate(wA = sample(w_A, n_min),
           wB = sample(w_B, n_min))%>%ungroup()

  # Obtain ML for each model
  epi_likes <-  lapply(models, function(x) ml_estim(x, w_AB, wDF))
  base_likes <- lapply(models, function(x) base_estim(x, w_AB, wDF))

  # Select model by deciding which is lowest
  null_min <- getminBIC(base_likes)
  epi_min <- getminBIC(epi_likes)

  LRT<-likelihood_rt(null_min$LL, epi_min$LL, 1)[2]
  epiEstimate <- epi_min$estimates[1]

  if(epi_min$bic < null_min$bic) {
    id <- epi_min$model
  }
  else {
    id <- "n"
  }
  return(data_frame(null=null_min$model,
                    epiM=id,
                    epiLL=epi_min$LL,
                    p.val=LRT,
                    epsilon=epiEstimate,
                    pred=null_min$pred,
                    observed=mean(w_AB)));
}

model_choice_wrapper<- function(d, dils, nils, models, pseudorep){
  dil <- dils[ dils$id == d$dilID,]
  p1 <- nils[ nils$id == d$momG, ]
  p2 <- nils[ nils$id == d$dadG, ]

  case <- choose_model_ml(dil$w_ij, p1$w, p2$w, models, pseudorep=pseudorep)
  return(bind_cols(d, case))
}

describe_null_models<-function(dilID, p1, p2, datDF, models, pseudorep){

  w_A <- with(datDF%>%filter(id==p1), w)
  w_B <- with(datDF%>%filter(id==p2), w)
  w_dil <- with(datDF%>%filter(id==dilID), w)
  reps <- pseudorep
  n_min <- min(length(w_A), length(w_B))
  if(n_min < 2){print("short vector for SD")}

  wDF <- data_frame(id = rep(1:reps, each=n_min))%>%
    group_by(id)%>%
    mutate(wA = sample(w_A, n_min),
           wB = sample(w_B, n_min))%>%ungroup()

  pred <- data_frame(m=models)%>%
    transmute(stats= map(m, function(x) {p=base_estim(model=x, w_AB=w_dil, wDF); data_frame(model=x, LL=p$LL, mu=p$pred, sd=p$sd)}))%>%unnest()

  return(pred)
}

describe_epi_models<-function(dilID, p1, p2, datDF, models, pseudorep){

  w_A <- with(datDF%>%filter(id==p1), w)
  w_B <- with(datDF%>%filter(id==p2), w)
  w_dil <- with(datDF%>%filter(id==dilID), w)
  reps <- pseudorep
  n_min <- min(length(w_A), length(w_B))
  if(n_min < 2){print("short vector for SD")}

  wDF <- data_frame(id = rep(1:reps, each=n_min))%>%
    group_by(id)%>%
    mutate(wA = sample(w_A, n_min),
           wB = sample(w_B, n_min))%>%ungroup()

  pred <- data_frame(m=models)%>%
    transmute(stats= map(m, function(x) {p=ml_estim(model=x, w_AB=w_dil, wDF); data_frame(model=x, LL=p$LL)}))%>%unnest()

  return(pred)
}


##-----epistasis_handlers-----

test_epistatic_models <- function(datDF, genos, models=c("a", "p", "m"), pseudorep){

  dils <- datDF%>%
    filter(nORd=="d")%>%
    transmute(id, w_ij=w)%>%
    arrange(id)

  nils <- datDF %>%
    filter(nORd=="n")%>%
    transmute(id, w)%>%
    arrange(id)

  kids <- unique(dils$id)

  all_result <- data_frame(dilID = kids)%>%
    rowwise()%>%
    mutate(
      momG = genos$momG[genos$id == dilID],
      dadG = genos$dadG[genos$id == dilID])%>%
    do( model_choice_wrapper(., dils, nils, models, pseudorep))%>%
    ungroup()

  all_result <- all_result%>%mutate(p.adj = p.adjust(p.val, "BH"))
  return(all_result)
}

cleanEpi_fn <- function(datDF, fitDF, fdr, pval){
  out <- datDF%>%
    mutate(sigFDR = p.adj < fdr & epiM !="n",
           sig = p.val < pval & epiM !="n")


  out <- out %>%arrange(dilID)%>%
    rowwise()%>%
    mutate(sampleN = fitDF$sampleN[match(dilID, fitDF$id)],
           momSterile = fitDF$state[match(momG, fitDF$id)] == "Sterile",
           dadSterile = fitDF$state[match(dadG, fitDF$id)] == "Sterile")%>%
    ungroup()

  return(out)
}

null_models_stats <- function(datDF, genos, models=c("a", "p", "m"), pseudorep){

  w <- datDF%>%
    transmute(id, w)%>%
    arrange(id)

  kids <- unique(with(datDF%>% filter(nORd=='d'), id))

  all_result <- data_frame(dilID = kids)%>%
    mutate(p1 = map_int(dilID, function(x) genos$momG[genos$id == x]),
           p2 = map_int(dilID, function(x) genos$dadG[genos$id == x]))
  all_result$stats <- all_result%>%pmap(describe_null_models, datDF=w, models = models, pseudorep = pseudorep)
  return(all_result%>%select(dilID, stats))
}

epi_models_stats <- function(datDF, genos, models=c("a", "p", "m"), pseudorep){

  w <- datDF%>%
    transmute(id, w)%>%
    arrange(id)

  kids <- unique(with(datDF%>% filter(nORd=='d'), id))

  all_result <- data_frame(dilID = kids)%>%
    mutate(p1 = map_int(dilID, function(x) genos$momG[genos$id == x]),
           p2 = map_int(dilID, function(x) genos$dadG[genos$id == x]))
  all_result$stats <- all_result%>%pmap(describe_epi_models, datDF=w, models = models, pseudorep = pseudorep)
  return(all_result%>%select(dilID, stats))
}

##-----panels_and_plots-----
makePanel <- function(datDF, fitDF, nilorder){
  datDF %>%
    transmute(dilID, momG, dadG, sig, sigFDR, pred, d=observed, epsilon, p.val) %>%
    mutate(pA = ifelse( nilorder$rank[match(momG, nilorder$id)] < nilorder$rank[match(dadG, nilorder$id)], momG, dadG),
           pB = ifelse( nilorder$rank[match(momG, nilorder$id)] < nilorder$rank[match(dadG, nilorder$id)], dadG, momG),
           a = fitDF$wBar[match(pA, fitDF$id)],
           b = fitDF$wBar[match(pB, fitDF$id)],
           dir=ifelse(sig, epsilon/abs(epsilon),0),
           dirLabel = paste(dir, sig, sep="_"),
           momG = NULL, dadG = NULL)%>%
    tidyr::gather(who, "wBar", one_of("a", "b", "d"))%>%
    mutate(pred = ifelse(who !='d', wBar, pred),
           tID = ifelse(who == 'a', pA, ifelse(who=='b', pB, dilID)),
           who = factor(who, levels=c("a", "d", "b")),
           pA = factor(pA, levels= nilorder$id),
           pB = factor(pB, levels= nilorder$id))
}

labelmaker <- function(id, nilInfo, fitDF, markSteriles =T){
  if(markSteriles){
    function(id){
    x <- as.integer(id)
    n <- nilInfo$LAName[match(x,nilInfo$id2)]
    sig <- ifelse(fitDF$state[match(id,fitDF$id)] =="Sterile", "*", "")
    paste(n, sig, sep="\n")
    }
  }else{
    function(id){
      x <- as.integer(id)
      n <- nilInfo$LAName[match(x,nilInfo$id2)]
      n
    }
  }
}
panelPlot_fn <- function(panMeans, pan, labelfn, maxVal, expandby=0.5, ab_shape=20, ab_size=0.8){
  require(ggthemes)
  out <- ggplot(panMeans)+theme_few()+
    geom_rect(data=filter(panMeans, who=='d'), aes(xmin = 1-expandby, xmax = 3+expandby, ymin = 0- expandby, ymax=1, fill=dir))
  if(dim(panMeans%>%filter(who=='d' & sigFDR))[1] > 1){
    out<- out+
      geom_rect(data=filter(panMeans, who=='d' & sigFDR), color='black', fill=NA, aes(xmin =1-expandby, xmax = 3+ expandby, ymin = 0-expandby, ymax= maxVal + expandby))
  }
  out<- out+
    geom_line(aes(x=as.numeric(who), y=pred), linetype=1, colour="grey20") +
    geom_point(data=pan, aes(x=as.numeric(who), y=w, shape=who, color=who, size=who))+
    facet_grid( pB ~ pA, switch="both", labeller = labeller(pA = labelfn,pB = labelfn)) +
    labs(y="", x="")+
    theme(panel.border = element_blank(),
          panel.background = element_blank(),
          plot.background = element_blank(),
          strip.text.y = element_text(angle = 180, size=8 ),
          strip.text.x = element_text(size=8),
          legend.position="none")+
    scale_fill_gradient2(low=myColors$pink, mid = "grey80", high =  myColors$lblue)+
    scale_color_manual(values=c("grey40","grey10", "grey40"))+
    scale_size_manual(values=c(ab_size,1, ab_size))+
    scale_shape_manual(values=c(ab_shape, 1, ab_shape))+
    scale_y_continuous(breaks=c(), labels=c())+
    scale_x_continuous(breaks=c(), labels=c(), limits = c(1-expandby,3+expandby))

  return(out)
}

build_network <- function(datDF, nodeList, steriles){
  edgeList<- filter(datDF, sig)%>%select(one_of(c("momG", "dadG", "epiM", "epsilon", "sigFDR")))
  out <- igraph::graph_from_data_frame(edgeList, vertices = nodeList)

  igraph::V(out)$color <- !nodeList %in% steriles
  igraph::E(out)$line <- edgeList$epsilon < 0
  igraph::E(out)$FDR <- edgeList$sigFDR

  return(out)
}

netPlot_fn <- function(graf, names=F){
  require(ggraph)
  #out <- ggraph::ggraph(graf, layout=igraph', algorithm='circle')+
  out <- ggraph::ggraph(graf, layout='linear', circular=TRUE) +
    ggraph::geom_edge_arc0(aes(linetype=line, alpha=FDR, edge_width=FDR))

  if(names){
    out <- out + ggraph::geom_node_point(size=10, shape=21, fill='white')+
      ggraph::geom_node_text(aes(label=name,color = color))+scale_color_manual(values = c(myColors$red,'grey40'))
  }else{
    out <- out + ggraph::geom_node_point( aes(fill = color), size=3, shape=21)
  }

  out+
    scale_fill_manual(values = c(myColors$red,'grey90'))+
    ggraph::scale_edge_alpha_discrete(range = c(0.15,1))+
    ggraph::scale_edge_colour_manual(values=c("grey30", "red"))+
    ggraph::scale_edge_width_manual(values=c(0.7, 1.1))+
    coord_fixed() +theme_void()+
    theme(legend.position="none")
}

##----snowball_simulation----
ci95<- function(x){quantile(x, probs=0.95)}
ci05<- function(x){quantile(x, probs=0.05)}

gauss_effects<- function(k, mu_r){
  if(k<1) return(1)
  1 - abs( rnorm(n = k, mean=0, sd = mu_r*sqrt(pi/2)) )
}

bern_effects<- function(n, p){
  rbinom(n, 1,prob = p)
}

epi_effects<- function(incs, mu){
  if(incs == 0) return(0)
  sum(rpois(n = incs, lambda =mu))
}

old_snow_fn <- function(d=data_frame(), epiMu=0, Kmax=15, avg_r = 0.005, detectable = 0.01){

  cumFit <- 1
  total_Inc <- 0
  ball <- data_frame(k = 1, n_I = 0, w = 1)
  sites <- 0

  for(sub in 2:Kmax){
    new_pairs <- gauss_effects(sub -1, avg_r)
    detected <- new_pairs < 1 - detectable
    sites<-append(detected + sites, sum(detected))
    e <- epi_effects(total_Inc, epiMu)
    fitness <- prod(new_pairs) / ((1-detectable)^e)
    n_Incs <- sum(detected) - e

    total_Inc <- total_Inc + n_Incs
    cumFit <- cumFit * fitness

    ball <- bind_rows(ball, data_frame(k = sub, n_I = total_Inc, w = cumFit))
  }

  return(mutate(ball, n_pairs = sites))
}

snow_fn <- function(d=data_frame(), epiMu=0, Kmax=15, pr_interact = 0.1, avg_r=0.001, detectable = 0.01){

  cumFit <- 1
  total_Inc <- 0
  ball <- data_frame(k = 1, n_I = 0, w = 1, n_sites= 0)
  sites <- 0

  for(sub in 2:Kmax){
    new_pairs <- bern_effects(sub -1, pr_interact)
    n_new <- sum(new_pairs)
    fits <- gauss_effects(n_new, avg_r)
    sites<-append(new_pairs + sites, n_new)

    e <- epi_effects(total_Inc, epiMu)
    fitness <- prod(fits) / ((1-detectable)^e)
    n_Incs <- n_new - e

    total_Inc <- total_Inc + n_Incs
    cumFit <- cumFit * fitness
    ball <- bind_rows(ball, data_frame(k = sub, n_I = total_Inc, w = cumFit, n_sites=sum(sites > 0)))
  }

  return(mutate(ball, n_IxSite = sites))
}

minsnow_fn <- function(d=data_frame(), epiMu=0, Kmax=15, pr_interact = 0.1, avg_r=0.001, detectable = 0.01){

  cumFit <- 1
  total_Inc <- 0
  ball <- data_frame(k = 1, n_I = 0, w = 1, n_sites= 0)
  sites <- 0

  for(sub in 2:Kmax){
    new_pairs <- bern_effects(sub -1, pr_interact)
    n_new <- sum(new_pairs)
    fits <- gauss_effects(n_new, avg_r)
    sites<-append(new_pairs + sites, n_new)

    e <- epi_effects(total_Inc, epiMu)
    fitness <- prod(fits) / ((1-detectable)^e)
    n_Incs <- n_new - e

    total_Inc <- total_Inc + n_Incs
    cumFit <- cumFit * fitness
    ball <- bind_rows(ball, data_frame(k = sub, n_I = total_Inc, w = cumFit, n_sites=sum(sites > 0)))
  }

  return(mutate(ball, n_IxSite = sites))
}
